# Supplementary material for: Tripartite degrons confer diversity and specificity on regulated protein degradation in the ubiquitin-proteasome system
Source: Nat Commun. 2016 Jan 6;7:10239. doi: 10.1038/ncomms10239 (PMC4729826; doi:10.1038/ncomms10239)
Supplement: Supplementary Data 1 — List of experimentally observed PTMs within primary degrons and degron flanking residues annotated in UniProt. [file ncomms10239-s2.xlsx]

## Sheet: PTMs_from_UniProt_degron_flank
UniProtID	Protein	Degron type	Degron location		Nterm20		Nterm10		Degron		Cterm10		Cterm20
			Start res	End res	ResNo	Modification	ResNo	Modification	ResNo	Modification	ResNo	Modification	ResNo	Modification
G5EGD2	Hypoxia-inducible factor 1	odph_vhl_1	619	631					621	4-hydroxyproline
O00221	NF-kappa-B inhibitor epsilon	scf-trcp1	156	161					157	Phosphoserine
									161	Phosphoserine
O24646	Transcription factor HY5	cop1	38	45			36	Phosphoserine
O43683	Mitotic checkpoint serine/threonine-protein kinase BUB1	ken	624	628	609	Phosphothreonine
O60216	Double-strand-break repair protein rad21 homolog	nend_ubrbox_2	173	174	153	Phosphoserine					175	Phosphoserine
O75367	Core histone macro-H2A.1	spop	171	175			170	Phosphoserine	173	Phosphoserine	178	Phosphothreonine
O95863	Zinc finger protein SNAI1	scf-trcp1	95	100	82	Phosphoserine	92	Phosphoserine	96	Phosphoserine	104	Phosphoserine	111	Phosphoserine
									100	Phosphoserine	107	Phosphoserine	115	Phosphoserine
													119	Phosphoserine
O95997	Securin	ken	8	12			2	N-acetylalanine
P01106	Myc proto-oncogene protein	scf_fbw7_1	55	62					58	Phosphothreonine	71	Phosphoserine
									62	Phosphoserine
P03070	Large T antigen SV40	scf_fbw7_2	699	705	679	Phosphoserine	697	N6-acetyllysine	701	Phosphothreonine
P05412	Transcription factor AP-1	cop1	227	234							239	Phosphothreonine	249	Phosphoserine
											243	Phosphoserine
		scf_fbw7_1	236	243					239	Phosphothreonine	249	Phosphoserine
									243	Phosphoserine
P05923	Protein Vpu (U ORF protein) (Viral protein U)	scf-trcp1	51	56					52	Phosphoserine
									56	Phosphoserine
P08581	Hepatocyte growth factor receptor	met	1002	1004	990	Phosphoserine	997	Phosphoserine	1003	Phosphotyrosine
							1000	Phosphoserine
P10275	Androgen receptor	spop	645	649							650	Phosphoserine
P13051	Uracil-DNA glycosylase	scf_fbw7_1	58	64					60	Phosphothreonine
									64	Phosphoserine
P13128	Listeriolysin O	nend_ubrbox_1	25	27									44	Phosphoserine
P17535	Transcription factor jun-D	cop1	241	248							251	Phosphoserine	259	Phosphoserine
											255	Phosphoserine
P18848	Cyclic AMP-dependent transcription factor ATF-4	scf-trcp1	218	224			213	Phosphothreonine	219	Phosphoserine	231	Phosphoserine	235	Phosphoserine
									224	Phosphoserine
P19838	Nuclear factor NF-kappa-B p105 subunit	scf-trcp1	926	932	907	Phosphoserine			927	Phosphoserine	937	Phosphoserine
									932	Phosphoserine
P24864	G1/S-specific cyclin-E1	scf_fbw7_1	393	399			387	Phosphoserine	395	Phosphothreonine
									399	Phosphoserine
P25963	NF-kappa-B inhibitor alpha	scf-trcp1	31	36					32	Phosphoserine	42	Phosphotyrosine
									36	Phosphoserine
P30307	M-phase inducer phosphatase 3	ken	150	154	130	Phosphothreonine							168	Phosphoserine
P35222	Catenin beta-1 (Beta-catenin)	scf-trcp1	32	37			23	Phosphoserine	33	Phosphoserine	41	Phosphothreonine	49	N6-acetyllysine
							29	Phosphoserine	37	Phosphoserine	45	Phosphoserine
P38634	Protein SIC1 (CDK inhibitor p40)	scf_fbw7_1	43	49			33	Phosphothreonine
P38936	Cyclin-dependent kinase inhibitor 1	crl4_cdt2_1	145	157	130	Phosphoserine			145	Phosphothreonine	160	Phosphoserine
									146	Phosphoserine
P42260	Glutamate receptor ionotropic, kainate 2	kelch_actinfilin	881	885	868	Phosphoserine
P43403	Tyrosine-protein kinase ZAP-70	ptk	290	296			289	Phosphoserine	292	Phosphotyrosine			315	Phosphotyrosine
P46527	Cyclin-dependent kinase inhibitor 1B	scf_skp2_cks1_1	183	190	170	Phosphothreonine			187	Phosphothreonine	198	Phosphothreonine
P49918	Cyclin-dependent kinase inhibitor 1C	crl4_cdt2_1	270	282			268	Phosphoserine
P51955	Serine/threonine-protein kinase Nek2	apcc_tpr_1	443	445	428	Phosphoserine	438	Phosphoserine
P53350	Serine/threonine-protein kinase PLK1	dbox	336	344			335	Phosphoserine
Q12158	Sister chromatid cohesion protein 1	nend_ubrbox_1	181	183	161	Phosphoserine	175	Phosphoserine
Q12834	Cell division cycle protein 20 homolog	ken	96	100			92	Phosphoserine			106	Phosphothreonine
Q13501	Sequestosome-1 (EBI3-associated protein of 60 kDa)	kelch_keap1_1	347	352	328	Phosphoserine					355	Phosphoserine	366	Phosphoserine
					332	Phosphoserine					361	Phosphoserine
Q15653	NF-kappa-B inhibitor beta	scf-trcp1	18	23					19	Phosphoserine
									23	Phosphoserine
Q16665	Hypoxia-inducible factor 1-alpha (HIF1-alpha)	odph_vhl_1	400	413					402	4-hydroxyproline
		odph_vhl_1	562	574	551	Phosphoserine	555	Phosphothreonine	564	4-hydroxyproline	576	Phosphoserine	589	Phosphoserine
Q53EL6	Programmed cell death protein 4	scf-trcp1	70	76			67	Phosphoserine	71	Phosphoserine	78	Phosphoserine	94	Phosphoserine
							68	Phosphoserine	76	Phosphoserine	80	Phosphoserine
Q60795	Nuclear factor erythroid 2-related factor 2	kelch_keap1_2	26	32							40	Phosphoserine
Q64337	Sequestosome-1 (STONE14)	kelch_keap1_1	349	354	330	Phosphoserine					357	Phosphoserine	368	Phosphoserine
					334	Phosphoserine					363	Phosphoserine
Q96FF9	Sororin (Cell division cycle-associated protein 5) (p35)	ken	87	91	75	Phosphoserine	79	Phosphoserine					107	Phosphoserine
Q96HS1	Serine/threonine-protein phosphatase PGAM5, mito	kelch_keap1_1	77	82					80	Phosphoserine
Q99814	Endothelial PAS domain-containing protein 1	odph_vhl_1	529	542					531	4-hydroxyproline
		odph_vhl_1	403	416					405	4-hydroxyproline
Q9H211	DNA replication factor Cdt1	crl4_cdt2_1	4	15									29	Phosphothreonine
Q9HB71	Calcyclin-binding protein	siah	59	67									85	N6-acetyllysine
Q9UM13	Anaphase-promoting complex subunit 10 (APC10)	apcc_tpr_1	183	185	169	N6-acetyllysine
