# Supplementary material for: Tripartite degrons confer diversity and specificity on regulated protein degradation in the ubiquitin-proteasome system
Source: Nat Commun. 2016 Jan 6;7:10239. doi: 10.1038/ncomms10239 (PMC4729826; doi:10.1038/ncomms10239)
Supplement: Supplementary Data 2 — List of residues flanking primary degrons that undergo post-translational modifications with experimental annotation about the effect of mutations. [file ncomms10239-s3.xlsx]

## Sheet: Sheet1
Primary degron-flanking PTM sites with available experimental information about the outcome of mutations (Data from UniProt)
Uniprotid	Protein	DegronStart	DegronEnd	Primary degron type	Sequence (Nflanking+Primary degron+Cflanking), mutated PTM site in blue	ResNumber	Residue	PTM type	Region	Outcome
O43683	Mitotic checkpoint serine/threonine-protein kinase BUB1	624	628	ken	AQLASTPFHKLPVESVHILEDKENVVAKQCTQATLDSCEENMVVP	609	T	Phosphothreonine	Nterm20	T → A: Diminished interaction with PLK1.
O95863	Zinc finger protein SNAI1	95	100	scf-trcp1	ASLRLQESPRVAELTSLSDEDSGKGSQPPSPPSPAPSSFSSTSVSS	92	S	Phosphoserine	Nterm10	S → A: Increases protein stability. Abolishes CK2 phosphorylation. Strongly decreases repressor activity on E-cadherin/CDH1 and CLDN1 promoters. Affects function in cell survival. Abolishes phosphorylation in the serine-rich region; when associated with A-104 and A-107.
O95863	Zinc finger protein SNAI1	95	100	scf-trcp1	ASLRLQESPRVAELTSLSDEDSGKGSQPPSPPSPAPSSFSSTSVSS	104	S	Phosphoserine	Cterm10	S → A: Increases protein stability, does not affect repressor activity on E-cadherin/CDH1 promoter, preferentially localizes to the nucleus, induces a more aggressive tissue invasion program and impairs phosphorylation by GSK3B, binding to BTRC and ubiquitination; when associated with A-107. Impairs phosphorylation in the serine-rich domain/region; when associated with A-92 and A-107. Abolishes p…
O95863	Zinc finger protein SNAI1	95	100	scf-trcp1	ASLRLQESPRVAELTSLSDEDSGKGSQPPSPPSPAPSSFSSTSVSS	107	S	Phosphoserine	Cterm10	S → A: Lower sensitivity to BTRC-triggered degradation, impaired phosphorylation by GSK3B and loss of cytoplasmic localization; when associated with A-111; A-115 and A-119. Lower sensitivity to BTRC-triggered degradation, impaired phosphorylation by GSK3B and loss of cytoplasmic localization; when associated with A-96; A-100; A-111; A-115 and A-119. Increases protein stability, does not affect re…
O95863	Zinc finger protein SNAI1	95	100	scf-trcp1	ASLRLQESPRVAELTSLSDEDSGKGSQPPSPPSPAPSSFSSTSVSS	111	S	Phosphoserine	Cterm20	S → A: Lower sensitivity to BTRC-triggered degradation, impaired phosphorylation by GSK3B and loss of cytoplasmic localization; when associated with A-107; A-115 and A-119. Lower sensitivity to BTRC-triggered degradation, impaired phosphorylation by GSK3B and loss of cytoplasmic localization; when associated with A-96; A-100; A-107; A-115 and A-119.
O95863	Zinc finger protein SNAI1	95	100	scf-trcp1	ASLRLQESPRVAELTSLSDEDSGKGSQPPSPPSPAPSSFSSTSVSS	115	S	Phosphoserine	Cterm20	S → A: Lower sensitivity to BTRC-triggered degradation, impaired phosphorylation by GSK3B and loss of cytoplasmic localization; when associated with A-107; A-111 and A-119. Lower sensitivity to BTRC-triggered degradation, impaired phosphorylation by GSK3B and loss of cytoplasmic localization; when associated with A-96; A-100; A-107; A-111 and A-119.
O95863	Zinc finger protein SNAI1	95	100	scf-trcp1	ASLRLQESPRVAELTSLSDEDSGKGSQPPSPPSPAPSSFSSTSVSS	119	S	Phosphoserine	Cterm20	S → A: Lower sensitivity to BTRC-triggered degradation, impaired phosphorylation by GSK3B and loss of cytoplasmic localization; when associated with A-107; A-111 and A-119. Lower sensitivity to BTRC-triggered degradation, impaired phosphorylation by GSK3B and loss of cytoplasmic localization; when associated with A-96; A-100; A-107; A-111 and A-115.
P03070	Large T antigen	699	705	scf_fbw7_2	SVHDHNQPYHICRGFTCFKKPPTPPPEPET	679	S	Phosphoserine	Nterm20	S → A: Enhanced DNA replication.
P05412	Transcription factor AP-1	227	234	cop1	PPHHLPQQMPVQHPRLQALKEEPQTVPEMPGETPPLSPIDMESQERIK	243	S	Phosphoserine	Cterm10	S → A: Abolishes phosphorylation by DYRK2. Abolishes phosphorylation by GSK3B at Thr-239.
P13128	Listeriolysin O	25	27	nend_ubrbox_1	MLVFITLILVSLPIAQQTEAKDASAFNKENSISSMAPPASPPA	44	S	Phosphoserine	Cterm20	S → A: 1500-fold decrease in virulence.
P19838	Nuclear factor NF-kappa-B p105 subunit	926	932	scf-trcp1	LSPASTRQQIDELRDSDSVCDSGVETSFRKLSFTESLTSGASLLTLN	907	S	Phosphoserine	Nterm20	S → A: Prevents p105 proteolysis in response to TNF-alpha.
P25963	NF-kappa-B inhibitor alpha	31	36	scf-trcp1	WAMEGPRDGLKKERLLDDRHDSGLDSMKDEEYEQMVKELQEIRLEP	42	Y	Phosphotyrosine	Cterm10	Y → F: No phosphorylation.
P30307	M-phase inducer phosphatase 3	150	154	ken	TPNGLDRGHRKRDAMCSSSANKENDNGNLVDSEMKYLGSPITTVP	130	T	Phosphothreonine	Nterm20	T → A: Loss of phosphorylation. Severely impairs PLK1-binding.
P43403	Tyrosine-protein kinase ZAP-70	290	296	ptk	LPAHPSTLTHPQRRIDTLNSDGYTPEPARITSPDKPRPMPMDTSVYE	315	Y	Phosphotyrosine	Cterm20	Y → A: Increased constitutive kinase activity; when associated with F-319. Y → F: Increased constitutive kinase activity; when associated with F-319.
P46527	Cyclin-dependent kinase inhibitor 1B	183	190	scf_skp2_cks1_1	QNKRANRTEENVSDGSPNAGSVEQTPKKPGLRRRQT	198	T	Phosphothreonine	Cterm10	T → A or D: Abolishes PKB/AKT1-mediated phosphorylation. 46% cytoplasmic location. Greatly reduced binding to YWHAQ. Equally reduced binding; when associated with A-10 and A-187. No nuclear import; when associated with A-157. Completely abolishes PKB/AKT1-mediated phosphorylation and no cytoplasmic translocation; when associated with A-157.
Q12158	Sister chromatid cohesion protein 1	181	183	nend_ubrbox_1	SMERKVQGAAPWDTSLEVGRRFSPDEDFEHNNLSSMNLDFDIE	175	S	Phosphoserine	Nterm10	S → A: Reduces phosphorylation. Abolishes phosphorylation; when associated with A-263.
Q12834	Cell division cycle protein 20 homolog	96	100	ken	GDRYIPHRSAAQMEVASFLLSKENQPENSQTPTKKEHQKAWALNL	92	S	Phosphoserine	Nterm10	S → A: Loss of BUB1-mediated phosphorylation and inhibition and partially defective spindle-assembly checkpoint; when associated with A-41; A-72; A-153; A-157 and A-161.
Q16665	Hypoxia-inducible factor 1-alpha	562	574	odph_vhl_1	EDTEAKNPFSTQDTDLDLEMLAPYIPMDDDFQLRSFDQLSPLESSSASPESAS	551	S	Phosphoserine	Nterm20	S → G: Constitutive expression under nonhypoxic conditions by decreasing ubiquitination.
Q16665	Hypoxia-inducible factor 1-alpha	562	574	odph_vhl_1	EDTEAKNPFSTQDTDLDLEMLAPYIPMDDDFQLRSFDQLSPLESSSASPESAS	576	S	Phosphoserine	Cterm10	S → A: Induces stabilization of the protein.
Q53EL6	Programmed cell death protein 4	70	76	scf-trcp1	INEARINAKAKRRLRKNSSRDSGRGDSVSDSGSDALRSGLTVPTSPK	67	S	Phosphoserine	Nterm10	S → A: Loss of phosphorylation site. Reduces interaction with BTRC. Abolishes phosphorylation by PKB; when associated with A-457.
