# Supplementary material for: Tripartite degrons confer diversity and specificity on regulated protein degradation in the ubiquitin-proteasome system
Source: Nat Commun. 2016 Jan 6;7:10239. doi: 10.1038/ncomms10239 (PMC4729826; doi:10.1038/ncomms10239)
Supplement: Supplementary Data 3 — Lists of lysine residues for the four datasets used (Deg, Others, Ubsites and Non-Ubsites). [file ncomms10239-s4.xlsx]

## Sheet: Deg
Deg (42 proteins, 108 lysines)
Uniprotid	LysSites
Q15717	K182
Q9Y2N7	K467,K570
Q3U182	K628
Q62227	K122,K123
P08775	K1859,K1866,K1873,K1887,K1908,K1922
Q9Y5U4	K100,K102
Q86WV6	K150
O14543	K6
P04035	K248,K89
P30307	K151
Q00987	K446
Q93009	K869
O00141	K4,K9,K29,K41,K50,K59
P06401	K388
O15503	K156,K158
P39429	K21,K31,K38
P46937	K97
P55273	K62
P20248	K37,K54,K68
Q99814	K503,K512,K685
P25963	K21,K22,K38,K47
O35280	K436
Q9NXR8	K96
Q7Z434	K500
Q9Y2I6	K495
P49585	K57
Q00653	K855
P35222	K19,K49
P04637	K101,K120,K132,K139,K164,K291,K292,K305,K319,K320,K321,K370,K372,K373,K381,K382,K386
P38936	K141,K16,K154,K161,K163,K75
P46527	K134,K153,K165
P23760	K437,K475
P21673	K87
O15105	K64,K70
Q9UMX1	K257
Q07820	K136,K194,K197,K40,K5
P63000	K147
P27695	K24,K25,K27
O88324	K168,K183
P10071	K773,K779,K784,K800
O14640	K20,K34,K46,K50,K285
Q16665	K532,K538,K547,

## Sheet: Others
Others (41 proteins, 1024 lysines)
Uniprotid	LysSites
Q15717	K50,K55,K72,K89,K92,K104,K120,K156,K171,K191,K274,K283,K285,K313,K320,K323,K326
Q9Y2N7	K16,K18,K53,K91,K115,K155,K169,K182,K187,K199,K250,K288,K296,K372,K593
Q3U182	K21,K25,K30,K56,K156,K213,K225,K229,K234,K235,K454,K477,K504
Q62227	K68,K167,K173,K228
P08775	K19,K32,K42,K53,K92,K102,K105,K116,K125,K127,K132,K134,K138,K139,K149,K151,K163,K177,K179,K203,K212,K213,K226,K279,K285,K308,K331,K337,K340,K344,K346,K357,K417,K434,K445,K466,K547,K550,K573,K581,K589,K619,K627,K642,K643,K697,K707,K708,K710,K719,K751,K758,K767,K775,K778,K796,K803,K812,K853,K866,K874,K910,K914,K918,K919,K940,K976,K992,K1008,K1014,K1018,K1019,K1075,K1115,K1125,K1132,K1133,K1135,K115…
Q9Y5U4	K12,K13,K124,K216,K221
Q86WV6	K20,K137,K224,K236,K289,K338,K347,K370
O14543	K23,K28,K40,K85,K91,K122,K173,K195,K206
P04035	K42,K52,K116,K142,K257,K288,K299,K314,K335,K351,K362,K363,K381,K396,K401,K457,K460,K474,K480,K501,K502,K549,K606,K619,K633,K662,K666,K670,K691,K692,K704,K715,K722,K735,K828,K864,K873,K885,K886
P30307	K27,K52,K69,K120,K140,K164,K175,K178,K200,K205,K227,K231,K233,K240,K242,K243,K244,K251,K254,K259,K260,K288,K298,K303,K317,K324,K359,K360,K369,K413,K441,K452,K469
Q00987	K31,K36,K39,K45,K51,K64,K70,K94,K98,K136,K146,K182,K185,K304,K334,K336,K338,K344,K346,K363,K364,K381,K412,K422,K454,K466,K467,K469,K470,K473
Q93009	K11,K98,K113,K139,K148,K161,K181,K188,K208,K209,K217,K240,K254,K272,K277,K278,K281,K310,K312,K322,K327,K335,K355,K357,K358,K378,K391,K394,K420,K439,K443,K472,K476,K479,K490,K523,K548,K554,K556,K588,K590,K595,K598,K633,K646,K678,K681,K690,K695,K712,K739,K755,K770,K784,K801,K824,K841,K874,K875,K882,K884,K895,K914,K926,K927,K934,K938,K948,K984,K997,K1022,K1033,K1037,K1039,K1061,K1084,K1087,K1096,K10…
O00141	K94,K102,K106,K111,K118,K127,K131,K132,K136,K137,K138,K141,K152,K155,K171,K224,K245,K271,K312,K317,K334,K338,K343,K350,K366,K367,K400,K412
P06401	K5,K7,K73,K106,K171,K183,K211,K238,K240,K270,K370,K386,K464,K481,K531,K565,K588,K592,K613,K617,K626,K638,K640,K641,K644,K707,K731,K734,K769,K790,K810,K822,K854,K861,K875,K885,K919,K926,K932,K933
O15503	K33,K180,K273
P39429	K115,K119,K140,K148,K158,K184,K194,K195,K196,K211,K278,K313,K320,K331,K341,K357,K364,K389,K415,K429,K477,K481,K493
P46937	K76,K90,K102,K181,K204,K252,K254,K280,K315,K321,K342,K494,K497
P55273	K43,K91
P20248	K76,K91,K95,K108,K112,K113,K119,K139,K168,K192,K194,K196,K201,K202,K226,K252,K266,K288,K289,K300,K328,K349,K379,K388,K400,K412,K414,K417
Q99814	K5,K7,K8,K16,K18,K29,K53,K68,K93,K117,K150,K157,K158,K160,K173,K186,K191,K200,K215,K242,K253,K291,K299,K312,K349,K364,K379,K385,K392,K394,K429,K497,K587,K595,K596,K614,K651,K680,K705,K707,K709,K738,K741,K754,K764,K796,K818
P25963	K67,K87,K98,K177,K238
O35280	K38,K43,K53,K54,K60,K69,K132,K145,K166,K180,K182,K222,K224,K225,K232,K233,K244,K260,K261,K267,K274,K292,K313,K337,K375,K383,K388,K394,K399,K405,K406,K423,K427,K445,K452,K457,K459,K461,K470
Q9NXR8	K51,K52,K54,K66,K67,K71,K79,K103,K105,K146,K148,K164,K165,K167,K181,K240,K249,K256,K264,K301,K303,K307,K398,K400,K411,K418
Q7Z434	K7,K10,K136,K270,K297,K311,K325,K331,K348,K362,K371,K420,K461
Q9Y2I6	K38,K67,K101,K107,K137,K153,K162,K188,K235,K244,K252,K278,K281,K353,K402,K412,K419,K434,K435,K437,K489,K502,K510,K520,K523,K530,K532,K552,K557,K581,K626,K639,K651,K656,K659,K676,K685,K786,K794,K815,K831,K921,K1011,K1048,K1055,K1061,K1074,K1097,K1119,K1125,K1126,K1128,K1130,K1146,K1200,K1286,K1289,K1303,K1312,K1315,K1317,K1322,K1325,K1331,K1350,K1356,K1364,K1370
P49585	K8,K13,K16,K33,K100,K122,K183,K186,K228,K238,K239,K248,K250,K251,K252,K254,K259,K261,K266,K270,K277,K281,K300,K304,K307,K317,K341,K355
Q00653	K19,K28,K47,K72,K75,K81,K90,K112,K127,K143,K144,K153,K179,K182,K183,K210,K221,K229,K235,K252,K255,K283,K296,K298,K310,K312,K321,K332,K338,K341,K656,K689,K722,K741,K743,K863,K879
P35222	K133,K158,K170,K180,K181,K233,K242,K270,K281,K288,K292,K312,K335,K345,K354,K394,K433,K435,K496,K508,K625,K666,K671,K672
P04637	K24,K351,K357
P46527	K25,K47,K59,K68,K73,K81,K96,K100,K189,K190
P23760	K58,K85,K105,K107,K116,K117,K122,K136,K139,K161,K164,K175,K182,K183,K185,K216,K218,K257,K276
P21673	K3,K22,K26,K39,K61,K111,K141,K158,K161,K166
O15105	K5,K93,K101,K102,K104,K161,K175,K185,K220,K270,K306,K312,K316,K343,K359,K367,K373,K401
Q9UMX1	K59,K125,K272,K303,K321,K344,K372,K398,K442,K457,K460,K467,K468,K470
Q07820	K208,K234,K238,K244,K276,K279,K302,K308
P63000	K5,K16,K49,K96,K116,K123,K128,K130,K132,K133,K153,K166,K183,K184,K186,K188
P27695	K3,K6,K7,K31,K32,K35,K52,K58,K63,K77,K78,K79,K85,K98,K103,K125,K141,K194,K197,K203,K224,K227,K228,K276,K299,K303
O88324	K53,K68,K116,K122,K131,K155,K192
P10071	K13,K14,K15,K22,K32,K70,K87,K88,K291,K416,K433,K436,K438,K462,K467,K471,K510,K511,K525,K528,K544,K547,K555,K564,K574,K585,K595,K605,K610,K616,K626,K629,K640,K641,K685,K693,K696,K699,K930,K932,K954,K1041,K1121,K1155,K1176,K1178,K1250,K1280,K1282,K1422,K1426,K1456,K1475,K1574
O14640	K5,K60,K69,K218,K220,K225,K337,K412,K438,K462,K469,K476,K486,K574,K590,K649,K682
Q16665	K10,K11,K12,K19,K21,K32,K56,K71,K85,K94,K118,K156,K157,K159,K172,K185,K190,K213,K214,K240,K251,K289,K297,K310,K328,K362,K370,K377,K389,K391,K392,K442,K460,K477,K625,K629,K636,K649,K674,K682,K709,K719,K721,K753,K756,K759,K769,

## Sheet: Ubsites
Ubsites(3756 proteins, 9323 lysines)
Uniprotid	LysSites
P0CJ78	K999
I1E4Y6	K995,K1016
Q15714	K992
O95373	K990
Q9NXC5	K99,K479
Q96EP0	K99,K330,K454,K458,K640
Q9UJX3	K99,K293,K379,K467,K477,K491
B4E1G6	K99,K247,K302
Q9BTV4	K99,K232
P43490	K99,K228,K342,K371
Q8WX92	K99,K135
P49006	K99,K106
P14868	K99,K103,K330
Q00325	K99,K101,K112,K121,K206,K209,K214,K218,K234,K247,K252,K304,K309
G3V1C4	K99
Q969V3	K99
G3V1A6	K99
Q9NXV6	K99
A6XNE2	K99
Q6IBS9	K99
Q96F25	K99
Q9BRA0-2	K99
B5MBX0	K99
O60885	K99
Q9C093	K982
P08581-2	K980
Q9H040	K98,K271,K341,K361,K407,K414,K423
P04040	K98,K243,K480
G8JLB6	K98,K167,K185,K200
Q93009	K98,K148,K355,K420,K479,K824,K841,K869,K882,K1033,K1096
O95863	K98,K137,K146
Q9BY50	K98,K122,K139
Q96GY3	K98
Q9BXY8	K98
P62316	K98
Q96A57-2	K98
Q9UJC5	K98
O94923	K98
Q9NZV1	K978
Q8WYP5-3	K978
A6NMQ1	K976
Q9HBG6-3	K974
A2RUU9	K970
P58107	K97,K680
P14866	K97,K269,K277,K302,K533,K568
P31153	K97,K234,K307,K350,K351,K367
Q9H6Y7	K97,K210,K214,K272
P11413-2	K97,K171
P53007	K97,K160,K178,K190,K255
P08670	K97,K104,K120,K129,K139,K143,K168,K188,K235,K282,K292,K294,K313,K373,K402,K439,K445
Q5T2R2	K97,K104
A6NDU8	K97
O43805	K97
A8K878	K97
O60331	K97
B4DL54	K97
Q12769	K965,K1415
E9PKY2	K965,K1189
Q92576	K964,K1220
P17707	K96,K301
Q15738	K96,K191
Q15393	K96,K139,K700,K936,K965,K1074
P19623	K96,K135,K277
Q15041	K96,K114,K124
Q96DV4	K96,K107,K353
O00264	K96,K102,K105,K132
Q5W0Z9	K96
Q16719	K96
Q8NDX6	K96
Q8WXE1	K96
P35219	K96
Q9BVA0	K96
P11309	K96
Q96PE3	K959
A2RUR9	K955
Q92538	K953
B0I1S9	K952,K972,K986
Q14703	K951
Q8NFA0	K951
D3DWY7	K95,K97,K106,K118,K125,K221
O14744	K95,K227,K240
O75439	K95,K224,K235,K472
P49642	K95,K207,K261
P34897	K95,K200,K469,K474
B4DX78	K95,K180,K376
Q86XR8	K95,K167
P30876	K95,K146,K151,K421,K756,K847,K934
Q9H147	K95,K134
Q86V21	K95
Q14657	K95
Q96S52	K95
Q5HYK3	K95
Q7RTV0	K95
Q86V38	K948
P39880-3	K94,K217,K399,K622
O95433	K94,K212,K249,K328
Q12996	K94,K192
P15924	K94,K154,K931,K949
Q4VCS5	K94,K113,K219
F8VZ45	K94,K100,K130,K131
O14562	K94,K100,K111,K113,K126,K149,K245,K305
Q8N7R7	K94
Q8N2Z9	K94
Q96DC9	K94
B1ANK7	K94
P30419	K94
H0YNW5	K94
Q9P2D1	K934
O60841	K932
O60333-3	K930,K939
Q8N163	K93,K309,K347,K742,K832,K839
Q6P2Q9	K93,K267,K278,K428,K449,K452,K460,K480,K525,K609,K702,K705,K727,K746,K785,K833,K932,K1020,K1131,K1158,K1210,K1344,K1392,K1434,K1443,K1449,K1463,K1732,K1735,K1792,K1801,K1859,K1901,K1958
P32780	K93,K218
Q15649	K93,K123,K125
O95229	K93,K111,K116
O15078-2	K93,K102,K105,K1382
Q96G23	K93
Q9UHF1	K93
P54819	K93
B4E0C4	K928
O94829	K923
A6NHB5	K922
Q9UKL3	K92,K93
Q5STG3	K92,K452
E9PBJ5	K92,K287,K560
O76003	K92,K240
O15355	K92,K209,K339,K358
Q9Y487	K92,K172,K279,K363,K374
Q969G3	K92,K131,K146,K258,K271
P17812	K92,K100,K309,K319,K460,K535
Q6ZWE6	K92
Q9BRG1	K92
Q8WW43	K92
P19021-5	K917
Q14997	K916
A6H8V0	K913,K1363
Q9Y467	K911
Q8IZ83	K91,K413,K564
Q9Y4L1	K91,K398
P38435	K91,K334
Q9Y6X3	K91,K322
Q9UHD1	K91,K289
Q12846	K91,K243
Q4AEJ4	K91,K178,K257,K423,K528
P62906	K91,K106,K118,K130,K133
Q86YD1	K91,K104,K212,K237,K331,K337,K373
O15091	K91
Q9HDC5	K91
Q9UHI6	K91
Q96PU8	K91
P28074	K91
Q5TB80	K908
C9J6P4	K905
Q96F07	K903,K1077
Q7Z591	K902
Q7Z6E9	K901
Q9P2R3-4	K900,K1193
P16989	K90,K96
O75521	K90,K92
A3RJH1	K90,K281,K288,K307,K358
P80303	K90,K247
Q9H6H4	K90,K111,K123
Q5JWU6	K90,K108,K128
B4DE20	K90
Q6NXT6	K90
Q9H2J4	K90
B4DX68	K90
Q9BY32	K9,K96
A6ZKI3	K9,K85,K86
P16949	K9,K52,K70,K80,K95
P05455	K9,K37,K76,K95,K116,K165,K176,K224,K229,K287,K312,K328
P17302	K9,K303
P61353	K9,K27,K73,K93,K98,K128,K133
P62277	K9,K27,K43,K70,K78,K93
Q9UI14	K9,K24,K118
P38159	K9,K22,K30
Q9Y230	K9,K197,K427
O14929	K9,K15,K26,K70
Q15386	K9,K130,K235,K243,K558,K610,K638
Q8IWA4-3	K9
Q8IUR0	K9
Q69YN4	K899
P42345	K898,K1293,K1655
Q7Z392	K898,K1119
Q4KMQ2-2	K897,K909
Q9Y4A5	K897,K2597,K2638,K2972,K3050
Q96T23	K89,K215,K288,K411,K463
P13489	K89,K173,K452,K454
P04035	K89,K142,K248,K474
O75880	K89,K133
Q8NC60	K89
Q8NF22	K89
Q3MHD2-2	K89
Q7Z5L9	K89
B7Z5L4	K886
Q09666	K884,K1461,K1464
Q8ND04-2	K881
O60293	K880
O14561	K88,K97
E9PB61	K88,K93,K171
Q9UBM7	K88,K358
P46940	K88,K348,K503,K811,K953,K997,K1088,K1144,K1155,K1165,K1230,K1477,K1528,K1562
Q96RY8	K88,K274
H7C2Q8	K88,K264
Q96G28-2	K88,K141,K307,K318,K359
A9LN06	K88,K141
Q04760	K88,K140,K148
P26358	K88,K134,K586,K928,K981,K997,K1092,K1572
B7Z6F5	K88,K132
Q9ULC4-3	K88
P11171	K88
O14602	K88
E5KT65	K88
Q9P260-2	K877
Q96RY7	K877
Q7Z460	K873,K1000,K1191
Q6W2J9	K872,K1104,K1460
Q96P48	K871
Q96CP6	K87,K99,K655
P40763	K87,K97,K177,K244,K294
O60502	K87,K240,K297,K723
Q86WA6	K87,K191
Q15800	K87,K167,K284
Q14247	K87,K124,K144,K161,K171,K181,K198,K208,K235,K272
Q5BJD5	K87,K100
Q7L8L6	K87
Q8NFV4	K87
Q96C19	K87
Q9HCC9	K87
Q96L73	K865,K886
Q14157-1	K864,K976
Q9Y5S2	K864
Q14157	K864
Q9BX63	K862
O14964	K86,K93,K126,K136,K202,K207,K251,K473,K513
Q9H9A6	K86,K93
O60220	K86,K88
P33981	K86,K538,K827
Q53GQ0	K86,K223,K238,K244,K257,K261
Q16667	K86,K184
Q9Y5B9	K86,K120,K196,K426,K513,K596,K647,K663,K674,K696,K781,K786,K904
Q14469	K86,K109
Q9GZM5	K86,K102
Q6ZNG3	K86
Q9Y6I8	K86
Q5JS37	K86
Q8NEF9	K86
Q8N5L8	K86
Q96A54	K86
Q68E01	K859,K898
B7Z3U7	K856
Q00653	K855
Q9BPX3	K852
O00116	K85,K92,K102,K456,K490
Q0VDC6	K85,K90
Q9BRK5	K85,K350
B4DL07	K85,K284,K371
Q92973	K85,K192,K495,K863
Q13418	K85,K165,K191,K220,K438
P13804	K85,K139,K216,K226
Q6IPH7	K85,K137,K165
Q5W111	K85
Q86WC6	K85
B5MBX8	K85
Q9BTY2	K85
Q86Y13	K846,K1042,K1051
P10275	K845,K847
Q9UGU0	K844,K1086,K1267
Q9H582	K843,K1176
Q6PJG2	K843
O94973-2	K843
Q96JN8	K841,K1415
O95239	K840,K955
Q9H270	K84,K909
B4DXJ1	K84,K221,K302
E9KL48	K84,K162,K365,K415,K527,K545
Q5VVJ2	K84,K135,K675
Q969G5	K84
Q7Z3M8	K84
Q9HB96	K84
Q9Y2T1	K838
Q5JSJ4	K838
P78316	K834
Q13045	K832,K836,K1029,K1035
P30048	K83,K91,K149,K196
B8ZZG1	K83,K291,K403,K407
Q9NVH1	K83,K264,K409
Q5TGA3	K83,K218
Q9BQE5	K83,K193,K320,K326
D7EHM2	K83,K190,K216,K281,K294
Q04323	K83,K105
Q8N1R0	K83
P29373	K83
P24390	K83
Q96QK8	K83
C9J0Q4	K83
P98155	K828,K839
Q9Y6X9	K827,K932
O14936	K825
Q13813	K824,K2426
Q8N1G2	K823
O14727-4	K820
B4DUA7	K82,K97
P60228	K82,K93,K387,K407,K409,K424,K425
P42574	K82,K229
Q9NZS9	K82,K225,K247,K252,K261,K322,K327
Q9H467	K82,K213,K219,K230,K256,K272,K279
Q8IYU8	K82,K206,K214
O60291-2	K82,K164
Q5UGI3	K82,K139
Q9BYC9	K82,K111
A4D275	K82,K110
P55209	K82,K105,K116,K165
P61803	K82
Q9Y225-2	K82
P05204	K82
H6SG15	K82
O95551	K82
Q9Y3D7	K82
Q8TDM6	K816
Q8N655	K813
Q96PN7	K812
O75717	K811
P06400	K810
P67809	K81,K92,K93,K137
Q9NVQ4-2	K81,K194
Q96S55	K81,K141,K225,K286,K301,K310,K316,K322,K335,K482,K508,K601,K627,K633,K636,K661
C9JKI7	K81
B4DU42	K81
Q9Y5J7	K81
Q9BRS2	K81
Q10570	K809,K1161,K1241
O43933	K806,K833
Q8IWV7	K806,K811
Q01970	K804
Q6P3X3	K803
Q7Z3K3	K801
G4XXL9	K80,K87,K100
Q96GF1	K80,K87
P29372	K80,K229
Q96MF7	K80,K125,K130
O00762	K80,K121
Q6ZRD3	K80
O14908	K80
Q99622	K80
Q8IUH4	K80
Q9NQL2	K80
Q9Y5J9	K80
Q9P015	K80
Q9ULP9	K80
P63272	K8,K81
P62269	K8,K78,K94,K106
Q9HAH7	K8,K68
P18077	K8,K45,K95
P61604	K8,K28,K40,K66,K86
O43920	K8,K28,K101
O00743-3	K8,K268
B3KUN1	K8,K21,K29,K41
P55072	K8,K18,K109,K211,K217,K231,K251,K312,K336,K386,K502,K505,K524,K529,K565,K651,K658,K668,K696,K754
P62306	K8,K17,K24
P23526	K8,K166,K188,K226,K412
E9PFA8	K8,K15
P35579	K8,K14,K38,K225,K299,K373,K637,K651,K682,K760,K810,K833,K835,K1234,K1392,K1445,K1566
P39748	K8,K125
Q9Y4Z0	K8
Q03135-2	K8
O95394	K8
B4DDU3	K8
B2RUU3	K799
Q8N960	K799
Q9UMN6	K797,K2196
A4D1K4	K797
Q99996-6	K797
P35221	K797
Q9UQ84	K796
O15399	K795,K1157
P49411	K79,K88,K238,K256,K311
P50402	K79,K88
Q8IZH2	K79,K847
B0YIW6	K79,K183,K282,K377,K392,K404
E9KL39	K79,K171
Q16630-2	K79,K161
P10243	K79,K104
Q9UMX5	K79
Q99650	K787
Q8NCM2	K785
Q14118	K782,K793
P41227	K78,K89,K105,K148
O60427	K78,K83
P11940	K78,K80,K104,K108,K157,K188,K196,K208,K213,K231,K259,K279,K284,K299,K312,K333,K361,K512,K620
E5KS60	K78,K417
Q9P2K3-3	K78,K383
P40926	K78,K301
Q9NQE9	K78,K115,K179
Q9Y2Z9	K78
Q5TCZ1	K78
Q8N6N3	K78
P37108	K78
B4DLW0	K78
P55789	K78
Q7L2Z9	K78
Q9BWT7	K778
Q9P2L0	K776,K815
P05556	K774,K784
Q5T1M5	K774
Q5T848	K774
Q14139-2	K773,K781
P10071	K773,K779,K784,K800
Q8NB14	K773
P20618	K77,K94,K228
Q9NQ50	K77,K93
Q59GX5	K77,K83,K89,K98,K133,K286,K298
B4DVB8	K77,K82,K99,K119,K131,K147,K218,K340,K347
Q9GZY6	K77,K79
Q96J01	K77,K171
O43752	K77,K139
Q96AX1	K77,K126,K316,K335
Q9UKJ5	K77,K117
P04818	K77,K104,K107,K169
H7C1N3	K77
H3BMD8	K77
Q5BKX5	K77
P49720	K77
Q5HYI7	K77
Q9C099	K767
Q96ST2	K767
Q8NDI1	K763
Q9H6A9	K762,K1040,K1307,K1762,K1935
P49754	K762
Q02790	K76,K83,K88,K181,K222,K244,K250,K274,K354,K378,K387,K409
O14618	K76,K189,K216,K241
Q9P287-2	K76,K174
Q9H3R5	K76,K131
P11441	K76,K101,K153
P53370	K76
Q9NRG7-2	K76
Q5PSV4	K76
O00764	K76
C9JLW8	K76
B7Z537	K76
Q7L2E3-2	K76
O15381	K759
P19022	K756
Q5T1Z8	K754,K830
B7ZKJ5	K754
Q6ZRS2	K752
P05067	K751,K763
Q96QT6	K751
P14625	K75,K95,K142,K161,K168,K265,K270,K360,K486,K633,K663,K671
Q9BZX2	K75,K78,K202
P12081	K75,K293
B4DRS6	K75,K177
P00387-3	K75,K153,K159,K196,K206,K247,K267
Q9Y2J2-2	K75,K138,K162,K266,K336,K397,K398
Q9H300	K75,K136,K362
Q969S3	K75,K116
Q5VVE5	K75,K115,K132
Q92979	K75
P38936	K75
Q9NXH8	K75
P24311	K75
P09958	K748
Q15303	K745,K1265
Q96J84-2	K745
Q9C0C4	K744
O75970	K741
O75694	K740,K824,K1308
Q6P2D0	K74,K88,K105,K111,K114,K196
O14828	K74,K81,K101,K102,K313
Q9NRZ9	K74,K80
Q8IY22	K74,K79
B4DNK0	K74,K271,K298
Q15040	K74,K180
Q9BSM1	K74,K159,K190
P78347	K74,K140,K160,K353,K494,K539,K561,K879
Q14444	K74,K110,K125
O00422	K74
O43768	K74
E9PCR7	K74
Q9BSC4	K74
Q53HI1	K74
O75175	K737
O95163	K735
Q9UHI8	K735
Q8TF05	K730,K803
Q9BZF9	K730
P43246	K73,K882
O76094	K73,K84,K112,K383,K475,K504
Q14642	K73,K265,K284,K307,K358
Q9NS56	K73,K249
P30405	K73,K190
A6NCI0	K73,K114,K120
P17987	K73,K111,K484,K494,K532,K538,K541
P32929	K73
Q86VX2	K73
A8MTT3	K73
Q9Y3B7	K73
P35227	K73
Q9NVM9	K73
Q9H9E3	K73
P51571	K73
P52701	K728,K824,K1315,K1352
E5KLB5	K728,K765
B2RNB2	K728
O15034	K727,K733
Q96ST3	K727,K1122
P07332	K725
P21580	K722
Q8IZX4	K720
P49815	K72,K438,K914
P55084	K72,K268
P61086	K72,K164,K165
P63151-2	K72,K115
B4DNJ6	K72,K113,K169
Q92544	K72
Q8N954	K72
Q9NX40	K72
Q9NX61	K72
P31270	K72
P12821	K718
O75448	K717,K721
Q8NF50	K713,K894,K1929
Q96AY4	K713
P62487	K71,K81,K146
O75449	K71,K281
Q9H8M7	K71,K267
Q8WVV9	K71,K261
Q9H0H5	K71,K173,K199,K248,K292,K430,K490,K587
P17480-2	K71,K132,K216,K229,K242
A4D0U5	K71,K102
O15400	K71
Q8WY22	K71
Q9Y2Q3-2	K71
Q5T0R1	K71
P50552	K71
Q9H972	K71
Q99549	K708,K849
E7ENI0	K708,K715,K1461
P33897	K708
Q9HCS7	K708
P09619	K707
O15439	K702,K1265,K1271,K1289
E9PEJ6	K702
Q86U86	K701,K754,K1398
Q96ST8	K700
Q96A49	K70,K84,K194,K210
Q99459	K70,K623
Q96SZ6	K70,K378
P45954	K70,K284
Q8TEL6	K70,K275,K472,K523,K557,K598,K720
Q01196-8	K70,K215
Q16531	K70,K141,K153,K191,K204,K298,K484,K570,K579,K857,K917,K936,K1067,K1121,K1131
Q96GL3	K70
Q15185	K7,K95
P23396	K7,K8,K10,K18,K62,K75,K90,K108,K141,K151,K187,K197,K201,K202,K214,K227,K230
P37235	K7,K63
P24534	K7,K60,K78,K147,K176,K185
Q13155	K7,K317
Q15012	K7,K224
P49773	K7,K21,K30
Q9BSL1	K7,K121,K154,K178
Q8NFH3	K7
O60496	K7
O75683	K7
P54709	K7
P55061	K7
H7C3I2	K7
Q08211	K697,K857,K1048
P27708	K696,K747,K778,K1119,K1411,K1657
Q5JWF2	K696,K701,K734,K739,K829,K854,K859,K917,K936,K943,K948,K950,K981
Q8IWU5	K694,K834,K859
Q5VWN6	K694,K768
Q96JM7	K692
Q9H0K1	K692
B7Z8E7	K692
O75400-2	K691,K700
P68543	K69,K94,K205
P52272	K69,K83,K88,K381,K388,K651,K667,K698,K716
Q5JTY5	K69,K370
P60606	K69
Q96C03	K69
P34949	K69
O94782	K689,K741,K746,K761,K783
Q14679	K688
P13569	K688
Q6UWL2-2	K686
Q15021	K685,K749,K855,K1301
Q9H0M0	K684
O14776	K683,K944
O60934	K683
Q9Y253	K682,K686,K694,K709
Q9Y5B6	K682
Q96SU4-6	K680
P22314	K68,K89,K185,K304,K322,K443,K465,K470,K526,K593,K627,K635,K657,K671,K746,K802,K838,K843,K980
B2RDF2	K68,K81,K441
P08133	K68,K81,K135,K377
P53999	K68,K80
P43487	K68,K76,K134,K150,K183
Q9C0D4	K68,K76
B4DJS6	K68,K75,K86,K93
Q9Y305-4	K68,K74,K82,K147,K259,K281
Q59FR2	K68,K73,K83
Q8TAT6-2	K68,K243,K260,K302,K307,K431
Q9Y266	K68,K196,K275,K315
Q92878-2	K68,K181,K193,K217,K301,K467,K851,K1125,K1140,K1291
Q9NQ11	K68,K143,K843
Q8NC51	K68,K122,K236,K294
Q9NQT4	K68
F8W727	K68
Q6P087	K68
Q96BM9	K68
Q6RFH5	K68
Q5SXM1	K68
P61927	K68
Q9UI30	K68
H0YKU2	K68
Q12756-2	K679
D3DTX6	K677,K689
B4DN86	K676,K842
Q7Z3Z4	K676,K679
Q8TDB6	K675,K709,K728
O95071	K672,K720,K761
Q15437	K671
Q5SY16	K670
Q9UHD2	K670
P23284	K67,K84,K98,K131,K158,K165,K209
Q5TDH0-3	K67,K77,K153,K170,K283,K289
Q1T720	K67,K267
O75391	K67,K173
Q96EY7	K67,K126
Q8IXH7	K67,K125
P07355-2	K67,K122,K166,K175,K245,K331,K342
Q14204	K67,K120,K394,K652,K748,K754,K1371,K2856,K2879,K3369,K3621,K3757,K4237
B1AKR6	K67,K104
Q8WVC6	K67,K101,K168,K186
B3KXA7	K67
Q9H649	K67
O75190	K67
Q6IQ23-2	K669,K745,K751
B7Z8Z6	K663
Q9UBH6	K662
P15822	K661
P21127	K660
Q9Y3Z3	K66,K99,K148,K294,K304,K312,K446,K455,K467,K486,K544
Q92540-4	K66,K771
A0M8W4	K66,K72,K108
Q15836	K66,K68
Q6P486	K66,K337,K593
P40938	K66,K202
Q13200	K66,K105,K292,K397,K441,K754,K860
H7BZ14	K66
P62854	K66
O95571	K66
B4DPG9	K66
Q96JM3	K66
Q9UNL4	K66
P53597	K66
Q9NZD2	K66
B7Z4S9	K66
Q8WUI4-8	K659
Q9H2J7	K658
Q15811	K658
Q13206	K657
Q9P0V3	K657
Q9P2N5	K653,K1003
Q58WW2-3	K652
O95486	K650
H0UI06	K65,K78
Q9UBT2	K65,K77,K241,K245,K253,K257,K271,K316,K324,K336,K420,K467,K472
P62841	K65,K77
D3DTY9	K65,K75,K112,K127,K359
Q9UKV3-3	K65,K73,K103
Q16527	K65,K69
Q59ED7	K65,K496
O15144	K65,K275,K295
O14579	K65,K265,K278
O75821	K65,K180,K209
O00418	K65,K162,K238,K341,K347,K603
Q6P0N0	K65,K113,K458,K647,K850,K1066
O75503	K65,K105
Q9BTT0	K65,K101,K113
Q9UBW5	K65
F8W034	K65
P51795-2	K649
O94979	K647,K1217
Q99613	K643,K712,K862,K877,K889
Q9C0E2	K643
B7ZLY8	K643
Q6IA69	K642,K649
Q9UMR2	K64,K92,K187
O15105	K64,K70
Q14814	K64,K68
P35249	K64,K240
O75792	K64,K221
P61221	K64,K158,K169,K210,K250,K332,K579
Q8N465	K64
Q9Y2V2	K64
Q96BN8	K64
Q96I23	K64
Q8NFT2	K64
Q53EU6	K64
P21281	K64
P57105	K64
Q9Y3D3	K64
P21399	K639
O94822	K638,K651,K717,K737,K992,K1140,K1355
Q658Y4	K638
Q7KZI7	K637
Q7L2J0	K635
B7TY16	K633
Q8IXQ6	K632,K740
O60315	K632
Q7Z4Q2	K631
Q96DY7	K630
Q6UXN9	K63,K98,K188
P62263	K63,K86,K96,K106
P62253	K63,K73
Q9UKG1	K63,K66
B4DI20	K63,K66
Q96GG9	K63,K64,K143,K149,K191
P30041	K63,K209
Q15036	K63
Q9Y657	K63
Q9BT67	K63
Q14691	K63
Q8N0S6-2	K63
Q6FIE9	K63
Q9HC16	K63
Q504W6	K629
Q8NCG7	K628
C9J7E5	K628
Q7L590	K627
Q6P1M3	K625,K724
P50748	K625
P51530	K624,K968
Q9P107	K624,K672
Q8TCU6	K624
O60503	K622,K1218
Q9Y3A5	K62,K90,K98,K159
O00193	K62,K75,K91
P14618	K62,K66,K89,K115,K206,K270,K305,K311,K498
B2ZZ89	K62,K593,K1684,K2177
Q6PD62	K62,K472,K645,K660,K784,K798
Q6SJ93	K62,K382,K429
O96019	K62,K379
Q6FIC5	K62,K130,K146,K194,K199,K212
Q49A71	K62
F8WDT3	K62
Q5SVQ8	K62
F8WAX2	K62
Q9UHA4	K62
P20674	K62
Q9Y3E0	K62
Q6NUK1	K62
Q6PGP7	K619,K1516
Q14151	K616
Q9BRK4	K615
Q5VTU6	K614,K623
P19634	K612
Q9UHL9-3	K611
Q9ULJ6	K611
Q99569	K611
O95155	K610,K794,K801,K951,K964,K989,K1106,K1189,K1203
Q8ND82	K610,K689
O60493	K61,K95,K119
P53621-2	K61,K81,K170,K238,K271,K480,K607,K609,K640,K736,K834,K1037
Q15910-2	K61,K740
B4DHQ3	K61,K72,K96,K235,K368,K378,K408
Q6L8Q7	K61,K427
Q8IZ81	K61,K150
P05198	K61,K106,K141,K143
O43447	K61,K101
Q9BTC8	K61
Q9BTE3	K61
Q99584	K61
Q8NFW8	K61
E9PFM1	K609,K907,K1587
Q9BXC9	K609,K659,K712
Q9UP52	K609
Q9BZH6	K608,K900,K1193
F5GX74	K605,K653
Q9Y2U5	K602
H7C2B5	K602
Q15375	K601,K892
P19447	K601
Q96PD2-2	K600
P07195	K60,K77,K82,K119,K233,K244,K308,K319,K329
A4D1L5	K60,K64,K147
P55160	K60,K61
Q9BTT6	K60,K381
Q4LE64	K60,K332,K364,K370,K392,K610,K622,K861,K897,K914,K1336,K1341,K1436,K1481,K1517,K1705,K1714,K1772,K1827
Q9BR63	K60,K325,K556
Q9UNH7	K60,K138,K189,K375
Q6NZI2	K60,K109,K113,K152,K299,K317
P40855	K60,K107,K130
O43776	K60,K104,K385,K445,K490,K507
G3V1M6	K60
P30273	K60
Q99623	K6,K97,K147,K244
P31942	K6,K97
Q5U5X0	K6,K82,K87
O75475	K6,K75,K89,K364,K407,K415,K422,K424
A7J992	K6,K65,K174,K400,K1005,K1032,K1150,K1393,K1528,K1542,K1736
F8VR50	K6,K48
A4D1U5	K6,K223
P54727	K6,K14,K24,K51,K60,K67,K76
Q9UM13	K6,K14,K169
Q7LBR1	K6,K12,K104,K110
P62987	K6,K11,K29,K48,K63,K88
P0CG48	K6,K11,K29,K48,K63
B2RDW1	K6,K11,K27,K29,K33,K48,K63,K104,K107,K113
A8CGI2	K6,K11
Q92796-2	K6
O14681	K6
Q9BRP1	K6
O95562	K6
Q9NW61	K6
F5H041	K6
Q9Y289	K599
Q7L7V1	K596
D3DS77	K595
Q9Y2Q0	K594,K922,K1101,K1111
Q13948	K593,K602
E9PF32	K591,K597,K810
Q14807	K591
Q8TCS8	K591
Q86UX7	K590
Q96RT8	K590
Q9UNK0	K59,K98,K146
P82912	K59,K79,K121,K122,K152
Q9BW27	K59,K70,K540
Q9UKX7	K59,K62,K83,K127,K192,K229,K258,K460
Q8N1F7	K59,K243,K359,K611,K619,K664
Q9HD45	K59,K210
Q15047	K59,K182,K597
Q969Z3	K59,K156,K166,K173
Q8TAE8	K59,K127,K184,K185
P61218	K59,K101
Q9NRX4	K59
Q5T7C6	K59
Q92845	K59
Q9BRR9	K588
O94830	K587
P07333	K586,K812,K867,K870
P52948-5	K586,K1324,K1591
Q5VW36	K583,K1777
Q14738	K583
O60662	K583
O95104	K583
Q9Y3C6	K58,K80
P50213	K58,K77,K100
B2R6S5	K58,K75,K87,K120,K138
Q9Y5R8	K58,K70
P15880	K58,K65,K76,K108,K114,K246,K257,K263,K275
Q06609-4	K58,K64
Q9NV88	K58,K459,K510,K653
Q0JRZ9	K58,K297
Q05519	K58,K197
P04083	K58,K166
B4DLV7	K58,K146,K225,K422
Q86V59	K58,K108,K229
Q15075	K58
Q86WA9	K578,K600
Q709C8	K578,K2233,K2304,K2357,K3487,K3557
Q96RN5	K578
Q2WGJ9	K578
B7WPE2	K578
B4DL97	K577
B2RNU7	K577
Q9P0U3	K577
A1L0T0	K577
Q13387	K575,K668
Q8IZ13	K574
Q8NAC3	K572
P10636	K571,K628,K670
Q5T4B2	K570
Q96QS7	K57,K98,K195,K205,K220
P63241-2	K57,K97,K98,K115,K151
P62873	K57,K89
B4DUC8	K57,K88
A3KFK8	K57,K87,K378,K525
P08579	K57,K77,K85,K93,K219
P10606	K57,K68,K86
Q02978	K57,K62,K73,K162
P25098	K57,K62,K170,K677
Q5TDG3	K57,K521
O75436	K57,K242
P08910	K57,K152
Q9NPA0	K57,K115,K127,K141
Q9Y3D9	K57,K108
Q03252	K57,K103,K130,K150,K180,K255,K265,K278,K496,K500
P26447	K57
Q9Y478	K57
Q96EP5	K57
Q5QPS4	K57
Q9UHQ7	K57
Q86TG7	K567,K586
B4DZ33	K567
Q6IN85	K566,K576,K585
Q8N766	K565,K620,K734
Q8TE76	K563
Q9BRB3-2	K563
Q9Y6A5	K562,K674
Q9UKA4	K560
Q8N9N8	K56,K98,K112
P61313	K56,K83,K93,K140,K153,K157,K179
F8WCY5	K56,K64,K103,K250
Q9H3Z4	K56,K58
B7ZLW2	K56,K449
Q53T94	K56,K431,K508
Q9NV06	K56,K304,K359,K398
P17844	K56,K284,K388,K437,K470,K523
O75489	K56,K200,K232
D3DS14	K56,K189
Q15631	K56,K187
Q9BQG0-2	K56,K161,K179,K231,K988,K1036,K1140
Q9Y605	K56
Q96BR5	K56
Q92824-2	K56
Q9BQQ3	K56
Q15388	K56
P63172	K56
O94832	K559,K767,K811
O15287	K559
Q5VWQ0	K559
Q9NVR5	K558
O43592	K557,K627,K629,K634
Q6AI08	K556
P38432	K555
Q07157	K553,K695,K702,K1189,K1601
P40238	K553,K573
Q9NS93	K553,K558
A8K2B4	K553
Q6ZT07	K552
Q92797	K551,K909,K919,K1040
P35251	K551,K645,K742
O60337	K550,K881
B4DYH1	K55,K97,K390,K432,K693,K792
Q9H936	K55,K83,K96,K100,K142,K188,K286
Q9NPJ6	K55,K81,K112,K150
Q15459	K55,K80,K188,K223,K251,K419,K467,K708
P62899	K55,K70,K75,K115
Q5VWZ2	K55,K70,K228
O00483	K55,K63,K73,K75
O00571	K55,K208,K264
P30519	K55
Q9NWV4	K55
Q96SZ5	K55
Q96B77	K55
B7Z823	K55
P61970	K55
B5MCE2	K55
Q13423	K55
P55010	K55
Q2NKX8	K55
Q59GU4	K55
Q9H4L5	K55
Q9NY27	K55
Q6PCB5	K548
Q03001	K5470
Q96EK5	K547,K564
Q15516	K546
Q86W56	K546
Q92771	K545
Q9P2F9	K543
P49711	K543
Q8IWC1	K541,K559
Q8WUF5	K541
Q9Y678	K540,K572
Q9UJ83	K540
P30530	K540
O43242	K54,K76,K223,K269,K273,K374,K440,K461
P07737	K54,K70,K91,K105,K108,K126
Q8N9Z2-2	K54,K61
P20290	K54,K57,K94
Q9H1K1	K54,K57,K82,K91,K112,K121,K147
B9EKV4	K54,K327
Q9UL42	K54,K256,K316,K329
O43707	K54,K181,K233,K378,K417,K625,K632,K859
O14980	K54,K144,K415,K446,K455,K479,K686,K693,K757
P21266	K54,K128
Q6ZTW0	K54
B4DJY5	K54
A6NNY8	K54
B1ALW7	K54
P20963	K54
Q9BW60	K54
Q6PKG0	K539,K753,K805,K871,K881,K944,K972,K1017
A4D0W4	K539
P46013	K537,K659,K666,K745,K1035,K1043,K1549,K1592,K2138,K2289
Q8WZA1	K537,K538
Q92994	K537
Q9UBY0	K536
Q8TDD5	K536
O75081	K535
C9K0J5	K535
Q96MT1-2	K535
Q3T8J9	K534
Q9BU23	K533,K551
Q9H0D6	K533
Q12888-2	K532
Q8IVH2	K532
Q9UBC2	K531,K602,K604,K632,K638,K679,K683,K701,K828,K829,K838,K848
Q4VBY4	K531
Q5XPI4-2	K530,K806,K814,K906
E7EVC7	K530
Q9P1R8	K53,K69,K106
P08238	K53,K64,K69,K95,K107,K180,K204,K219,K275,K284,K286,K354,K399,K411,K428,K435,K438,K481,K531,K538,K559,K568,K607,K623,K624
Q14160-3	K53,K63,K164,K266,K272
Q9Y244	K53,K61
P51452	K53,K116
Q71SW6	K53,K106,K166
Q10713	K53,K103
Q9NYT6	K53
E7ERR3	K53
Q9Y3D6	K53
P28065	K53
I3L0C1	K529,K598
B7ZKQ8	K528
P42229	K527
Q9BXP5	K526,K758
Q92888-3	K525,K716
F8W6G1	K525
B4DJ30	K523,K950,K959
Q9NRR6	K521
Q15276	K520
Q9Y5K6	K520
E5KSU5	K52,K62,K118
H0Y7A7	K52,K60,K69,K133
A8K579	K52,K59,K91,K100,K168,K300,K382,K437,K611
Q9NRG9	K52,K301,K425
Q9H8H0	K52,K125,K676
P07099	K52
Q9P1A2	K52
O43395	K52
Q5JSH3	K518,K756
Q99661	K518
Q96DX4	K518
Q9Y2K7	K518
D3DR62	K518
Q8IXQ5	K517
P19525	K517
P43405	K517
P48147	K516
Q5VV42	K516
O15360	K515,K1199
O00203	K512,K523,K552,K596,K602,K658
Q92681	K512,K522
Q8TBC3	K512
Q32P28-3	K512
Q70J99-3	K511
Q9P0K7-2	K510,K915
Q5T8P6	K510,K709
A4D1U3	K51,K81,K122
Q9BPW8	K51,K65,K66,K193,K253
A6NCE7	K51,K65
Q9P032	K51,K60,K66,K91,K97,K107
D3DW56	K51,K60,K111,K140,K146,K172
P48047	K51,K54,K60,K70,K73,K84,K88,K90,K98,K158,K162,K172,K176,K192,K199
Q03933	K51,K54,K210
B4DT30	K51,K52
O75955	K51,K422
B7Z2P6	K51,K390,K592
Q9Y617	K51,K323
Q9NQS7	K51,K321,K602
Q6NTF9	K51,K230
Q9Y4R8	K51,K159
P57078	K51,K145
P83876	K51,K134,K139
P06744-2	K51,K112,K163,K237,K245,K252,K477
P23919	K51
Q9UDW1	K51
Q9Y5B8	K51
O14957	K51
Q5VZ89	K51
Q9H6E4	K51
Q9HCM4	K508,K510
Q9C0H2	K508
Q8TF71	K508
Q6PJG6	K507,K729
Q86YS3	K505
Q7RTY1	K504
Q8TDR2	K503
Q15758	K502,K522
B2RNT7	K502
B4DZF2	K501,K504,K648,K812
H7BZR9	K501
Q6UX71	K501
Q8IWT6	K501
E9PFC7	K50,K987
Q9Y221	K50,K94,K115
G3V1V0	K50,K81
Q9H999	K50,K71,K343
P46926	K50,K67,K256,K264
Q9ULF5	K50,K66,K533
Q9H0A8	K50,K59
A0JBR2	K50,K570,K600,K692
P61011	K50,K311,K321,K426,K457,K464
P52566	K50,K124
Q6P2C8	K50,K112,K116,K233,K275
Q9BSG0	K50
Q9NY97	K50
P05412	K50
Q9H0U3	K50
O75935	K50
O95084	K50
P48739	K5,K86,K104,K179,K201,K208,K215,K252
P14678-3	K5,K8,K32,K88
P04406	K5,K61,K66,K84,K86,K139,K145,K186,K194,K215,K219,K227,K263
P32189	K5,K6,K31,K86,K346
Q07820	K5,K40,K136,K194,K197
P54105	K5,K30
P06733	K5,K28,K54,K64,K71,K80,K81,K126,K193,K197,K221,K233,K256,K262,K281,K335,K343,K406,K420
Q03135	K5,K26,K30,K39,K47,K57
Q14683	K5,K13,K52,K106,K110,K177,K508,K536,K540,K606,K637,K648,K660,K736,K1037,K1222
Q13084	K5,K12,K106
O75674	K5,K103,K148,K191
H3BNG3	K5
Q76N56	K5
B4DGN7	K5
Q9UKV3	K5
A4D1N9	K5
E5KTA5	K5
O95168	K5
Q99633	K5
O75533	K499,K816,K1014,K1102
Q9UG01	K499
Q9Y2I1-2	K498,K779,K792
P98194-6	K496,K907
Q96SN8	K495,K592,K1184,K1215
Q7L775	K495,K523
P30038	K495
B0UXB6	K495
Q15003	K495
Q7RTS9	K494,K498,K608
Q7Z478	K494
Q8NC56	K494
Q96II8-2	K494
Q00537	K493
Q13144	K493
P35573	K492,K875
Q6UWE0	K491,K564
P49750-4	K490
P62081	K49,K70,K74,K155,K183
P18621	K49,K55,K74,K86,K96,K105,K121
P36542	K49,K55,K112,K136,K270
B7Z7U0	K49,K54
A6NJA2	K49,K408
Q8NEN9	K49,K158
Q5T5Y3-3	K49,K1352
P61009	K49,K117,K137
P16401	K49
Q6YN16	K49
Q9UJV9	K49
Q9Y255	K49
Q9Y240	K49
H0Y9U3	K49
P35670	K489,K607,K1028
Q01974	K489
Q8TAP6	K489
A2RU78	K488,K493
P53396	K488
I3L080	K487,K494
Q6ZUJ8	K487
O60610	K486,K774,K1057
Q8IX12	K486,K637,K1054,K1088
Q9P2G9	K486,K533
Q12834	K485,K490
O14545	K485
O95243	K484
P30154-2	K484
Q8WTV0-2	K484
P30825	K484
Q9HCM7	K484
O14641	K484
Q71SY5-3	K484
Q96R06	K483,K488
Q69YN2	K483
P57058	K483
P98171-2	K483
Q9NTJ5	K483
Q9NP58	K482
O75746	K482
Q9BZQ8	K482
O75529	K481
Q9NR30	K481
H3BRF5	K480
Q6ZUX8	K480
Q9NPD8	K48,K91,K182,K191
P30050	K48,K83,K99
Q14008	K48,K754,K1523,K1774,K1981
P62191	K48,K69,K98,K232,K237,K258,K420
Q15126	K48,K69
P27797	K48,K55,K153,K159
Q08499-6	K48,K53,K78,K140
P35268	K48,K52,K69,K84,K107
O43633	K48,K52,K64,K89,K94,K104,K108,K118,K124
Q5BJF2	K48,K52,K55,K130
B4DIK2	K48,K263,K384,K985,K991,K1151,K1179
Q05DF2	K48,K194
P30040	K48,K182,K243
Q9BUT1	K48,K159
Q9UBK9	K48,K113,K126,K154
Q96CG3	K48,K108
E7ESZ7	K48,K102,K243,K277,K280,K285,K373,K385
Q9Y2R0	K48
H3BP13	K48
O14874	K48
G5E947	K479
B7Z6G5	K478
Q9Y6Y8	K477,K938
P11169	K477
P49756	K477
O15042	K476,K488,K541
F5GWT9	K476
Q0P6D6	K475
Q9GZU3	K475
B4DI41	K473
P57737	K472,K903
E9PC62	K471
O60341-2	K471
E9PMP8	K470
Q9Y3E5	K47,K95,K177
Q9BSR8	K47,K91
O75323	K47,K67
Q9P265	K47,K65,K276,K285,K480,K1300,K1367
P46776	K47,K55,K92,K94
D9IAI1	K47,K113,K132
Q92522	K47,K106
Q92734	K47,K103
Q13015	K47
Q86VZ6	K47
Q5T9B7	K47
A0PJJ6	K47
P62699	K47
Q5GLZ8	K469,K488,K493,K890
P49736	K469,K476,K492
Q6WRX3	K469
P21397	K469
Q9UK73	K469
Q9NUX5	K469
Q9UJX5	K468
P35408	K468
Q9Y2N7	K467,K570
P38606	K467,K513,K580
Q53EL1	K466,K747,K979
Q9BTA9	K466,K486
B8ZZD4	K465,K561
P07686	K465
Q8NBF6	K465
C9JLE3	K465
Q5SZL2	K463
Q14146	K462,K1387
P22307	K462
Q9P2M7	K461,K580,K658
Q9BTE6-3	K461
Q96IJ6-2	K461
Q6ZXV5	K460,K738
Q5T3U5	K460,K664,K688
O94776	K460,K508,K522,K611
Q5T8D3-3	K460
Q96DT7	K460
O75844	K46,K66,K251,K437
Q9Y295	K46,K61,K112,K126,K159,K213,K290,K331
P62917	K46,K60,K181
Q5SR50	K46,K557,K865
Q08J23	K46,K144,K365,K511,K650,K654,K692
Q8NBU5	K46,K112,K263,K270
Q01581	K46,K100,K273,K291,K317,K321,K400,K409
Q9NX14-2	K46
O75817	K46
O43617	K46
Q29SN7	K46
Q9NV66	K458,K550
Q9NYZ3	K455
B4DJL6	K454,K478
Q5FBB7	K454
Q9UNA1	K454
Q13627	K453
Q12816	K453
Q92889	K452,K753
P22102	K452,K459,K480,K485,K697,K779,K910
Q9BXK5	K450
O95817	K450
P03956	K450
Q9HA64	K45,K69
F4ZW62	K45,K59
F5H3A1	K45,K54,K162,K212,K359,K444,K476,K487,K494,K508,K625,K629,K683,K698,K773,K843,K1019
P49321	K45,K535,K637,K643
P35610	K45,K531
Q9C0B1	K45,K48,K88,K107,K121,K211,K216
Q9UI43	K45,K48,K59,K225
Q8WTQ4	K45,K46
A8K8L7	K45,K301
Q9NTX5	K45,K210
P51665	K45,K100,K103,K113,K180,K199,K279
Q8IX04	K45
P47870	K45
Q6NUL7	K45
Q14676	K45
Q9NUD5	K45
Q13395	K449
Q9NWF9-1	K448,K641
Q5VU08	K448
Q9H9V9	K447
B4DJQ5	K445,K494
Q9H6X2	K445,K453
Q96S59	K445
Q2KHT3	K445
Q14764	K444
Q92581	K443
Q8IYT2	K442
Q7L622	K442
Q08380	K441,K474
Q7Z3E5	K441
Q8WYB5	K440,K785
B1AK44	K44,K90,K203
B1AJQ6	K44,K58
Q16739	K44,K49,K57,K104,K124
Q96RR5	K44,K48,K75,K560,K603
P78318	K44,K241,K253
P49703	K44,K189
P56556	K44,K111,K142,K147
Q9NZZ3	K44,K100
Q96FZ2	K44
Q969E8	K44
O15379	K44
Q5VZW3	K44
Q6UWU4-2	K44
H7C2R1	K44
G3V324	K44
F8WCZ3	K44
Q9P2J9	K438
Q8IXB1	K438
O14757	K436
Q8IUY4	K436
Q9BZQ6	K435
Q92766-2	K435
Q9HCI6	K435
Q12955	K4338
Q6AHZ1	K433,K902,K1121,K1438
Q86UB9	K433
Q53GT1	K433
Q14166	K433
P48449	K432
Q02930	K432
E7EV93	K432
Q92624	K430,K522
Q9BTX1	K430,K437,K628
O14981	K430,K1252
Q9BTD8	K430
Q9P035	K43,K98,K319
P12235	K43,K63,K96
P62851	K43,K52,K66,K94
P60174	K43,K51,K96,K106,K179,K186,K193,K197,K212,K225,K231,K275
Q9H4L4	K43,K446
Q9NWC5	K43,K263
Q6PI26	K43,K222
Q96SW2	K43,K166,K300
H9MHJ8	K43,K106
O75390	K43,K103,K327,K382,K459
Q8TCA0	K43
O94874	K43
Q96D96	K43
P10619	K429
Q53H29	K429
Q8WYR1	K429
Q9UBD5-2	K428,K524
P31629	K428,K2092
Q96HA1	K428
Q8N531	K428
Q13203	K427
P50579	K427
Q9Y597	K426,K503,K510
Q4J6C6	K426,K439
Q96F86	K426
E7EW20	K425,K646,K750,K755,K1077,K1091,K1120,K1142,K1184
Q8IWR0	K425
Q8WU76	K424,K664
P54886	K424,K662
Q96D53	K424
Q9Y6I4	K423
P08559-4	K423
Q9UPU5	K421,K1764,K2097
P52306	K421
P41567	K42,K91
P24928	K42,K707,K751,K758,K767,K796,K812,K866,K1008,K1125
Q00987-11	K42,K51
Q8TCW4	K42,K347
P13639	K42,K159,K235,K239,K272,K275,K308,K318,K333,K337,K426,K445,K498,K594,K638,K648,K845
Q9H490	K42
P00387	K42
Q86U11	K419
Q96A33	K419
Q96IV0	K419
Q9UKL0	K418
F1T0A5	K417,K430,K478
Q96G46	K416,K435,K526
Q9NR09	K416,K1265,K2265,K2270,K2277,K2287,K2511,K3854,K4020
O14733-2	K416
C9IZE4	K415
Q9BUZ4	K415
B4DT73	K415
Q308M6	K414,K674,K764,K832,K1033
Q96S66	K414
P51531	K413,K604,K1323
O95602	K413,K573,K1704
P42566	K413,K495,K638,K754,K788,K793,K801,K816,K818
Q8WVC0	K413,K415
Q9H6Z4	K413
Q9H8M5-3	K413
Q9UKN5	K412
Q13568	K411,K412
P54274	K411
P41252	K410,K868,K917,K1051
Q86X29	K410
P43353	K41,K89,K375,K437
P49327	K41,K70,K235,K326,K436,K528,K992,K1072,K1142,K1151,K1158,K1393,K1429,K1591,K1866,K1878,K1911,K2391,K2449
P06746	K41,K61,K81
P61457	K41,K59
Q549M8	K41,K58,K72,K98,K154,K176
Q9BXJ9	K41,K52,K262,K305,K312,K454,K543,K659,K665,K756,K770
Q16637	K41,K51,K186
Q96DN5	K41,K464,K682,K729,K833,K844,K866
P18859	K41,K46,K79,K99
Q9BZL1	K41,K46
O95671	K41,K308
O43390	K41,K255,K359,K366
Q99497	K41,K148
Q7Z6I8	K41,K146
B5MD17	K41,K143,K154
Q8N9F7	K41
Q8NCE2	K409
P15336	K409
B4DLN1	K409
Q14694	K408
Q96EP9	K407
Q5H8A4	K407
Q9NVI7	K406,K442,K621
Q86YQ8	K405
Q9Y2J2	K405
Q6ZN55	K405
P30520	K403,K419,K441
P40222	K403
Q6PCD5	K402,K583,K766
Q7KZ85	K402,K538,K1002,K1100,K1243,K1341,K1471,K1512
Q9NR48	K402,K406
Q9Y5A9	K401,K408
A4FUA5	K401,K407
Q12959-2	K401
P50416	K40,K86,K161,K180,K195
P55036	K40,K74,K81,K83,K122,K126,K135,K262
Q96AG4	K40,K66,K73,K111
Q9UPT5	K40,K65
P03928	K40,K54,K57
Q8WUN7	K40,K53
Q8TBT6	K40,K160,K167
O15533-3	K40,K104
Q9Y2G4	K40
P82921	K40
P50443	K40
I3L1J7	K40
Q8NEZ5	K40
B7Z4Q3	K40
P63173	K4,K9,K50,K55,K57,K67
P60866	K4,K8,K49,K51
P60866-2	K4,K8,K30,K59
Q96SB4	K4,K585
Q16659	K4,K471,K480,K563,K631
P51991	K4,K36,K57,K148,K151
Q53GL6	K4,K34,K44,K165,K191
P62249	K4,K33,K50,K60,K90,K98,K109
Q9NVI1	K4,K16,K39,K52,K336,K339,K348,K402,K501,K523,K638,K715,K849,K1105,K1221
P63313	K4,K15,K26,K32
Q9BTT4	K4,K115
Q09028	K4
P61024	K4
Q3T906	K4
H0YIZ7	K4
P22694-4	K4
Q9Y2C4	K4
B9EGQ8	K399,K405,K437,K471,K690,K1145
Q9H2K2	K398,K425
Q9Y2T2	K398,K400
Q13895	K398
Q0VDG4	K398
Q96PQ6	K397
Q8NBN3	K397
Q9HAV4	K396,K930,K1140,K1160,K1173,K1180
Q9UI12	K396,K469
Q9Y6P5-2	K396
Q6WCQ1-2	K396
Q14680	K395,K536
Q9BXB4	K395
A2A274	K395
Q6T4P5-3	K395
O15554	K394
P35520-2	K394
O75616	K393,K398
Q6DD88	K391
Q9Y283	K390
B4E1C1	K390
P50454	K39,K94,K319,K380
P08236	K39,K641
Q14156	K39,K50
Q8NE71	K39,K451,K573,K582,K689
Q9P2J5	K39,K268,K278,K341,K733,K814
A7VJH3	K39,K142
P39023	K39,K120,K286,K300,K362,K366,K373,K386
Q96GX5	K39
Q96D09	K39
H9ZYJ2	K39
P02786	K39
Q7Z4G1	K39
Q6V1X1	K388
P06401	K388
G8I0B6	K388
Q5T2T1	K387,K433
B3KTC7	K387,K396,K419,K437,K445,K478,K676
O95396	K387
P51523	K387
Q7L5N7	K386,K389
Q9BXP2	K386
P78552	K386
Q9UBS8	K386
Q93034	K384,K529,K724
Q02241-2	K384,K503,K523,K566,K571,K599,K624,K643
Q08999	K384
Q8N806	K384
P52630	K384
O15055	K384
Q9H2G4	K384
Q9BTC0	K383,K679
O15440	K383
Q5BKZ1	K383
B7Z3E0	K383
Q9NXR7	K382
P13807	K381,K599
Q460N5	K381,K599
Q9HCE7	K381,K383
Q8NE00	K381
Q8NFI3	K381
P29590	K380,K394,K400,K401,K476,K623
Q9BVV6	K380
Q8WWK9	K38,K70,K617,K620
A8K2Y9	K38,K59,K119,K154
Q0P5N8	K38,K58
P62913	K38,K52,K85,K144,K145,K169,K178
P46063	K38,K47,K91
C9J837	K38,K46,K50,K896,K960
Q92696	K38,K428
Q8TCD1	K38,K39
Q15019-2	K38,K267,K284,K310,K360
O75695	K38,K260
Q9Y5Q8-3	K38,K256,K367
Q9GZN1	K38,K178
Q96H20	K38,K134
Q96EK4	K38
F8VRE5	K38
G3V2M8	K38
Q68CZ6	K379,K564
Q9BZK7	K379
Q9H7B4	K378,K391
Q9P2R6	K378,K1135,K1324
Q9Y5S1	K378
P58005	K378
P15529-2	K377,K390
Q9NRC1	K377,K384,K418
Q9Y6K9-2	K377
Q96JH7	K376,K729,K764,K870,K879,K1028
Q14126	K376,K706,K746,K832
P55081	K376,K390,K415
P29692-2	K376,K381,K425,K473,K598
O60287	K376,K1085,K1786
Q5T5C7	K376
A6NED2	K373,K375
A8K4H7	K372
P37198	K371,K435
Q7L273	K371
Q9H3P2	K371
Q69YJ7	K371
Q9H8W5	K371
Q9BY41	K370
Q32Q12	K37,K51,K56,K74,K81,K125,K179,K189,K196,K225,K264,K268
A8K517	K37,K48,K54,K135
O75676	K37,K440
Q96CB9	K37,K215,K240,K274
P62241	K37,K157,K170,K193
E9KL37	K37,K104,K125,K192
Q9UFQ0	K37
Q6IPU0	K37
P51580	K37
P01040	K37
Q8TD55	K37
Q9NQ88	K37
O95801	K37
Q96Q89-5	K37
Q13114	K369
Q9BV44	K369
P06396	K368,K584
Q4KMP7	K368,K398,K405
O95696-2	K368
B3KXY9	K368
P55085	K368
Q8NAG6	K368
Q6N075	K367
O95674	K367
Q8IX18	K367
Q7L0J3	K366,K375
Q8WVM7	K366
P07384	K365,K398
Q969N2	K365
Q9BUB4	K365
Q6SZW1	K363
Q15477	K363
Q6PI47	K363
Q6NZY4	K363
Q7Z434	K362,K461
Q5VTB9	K362,K451
P51955	K362
Q14119	K362
Q01484	K3618
Q8NHH9	K361,K567
B7Z831	K360
Q96EX2	K360
B7Z6V6	K360
Q9H6D7	K360
Q15049	K360
O95067	K360
Q9GZT3	K36,K88
Q9BZZ5-2	K36,K51,K84,K487
P63167	K36,K49
B7WPD3	K36,K46
Q13490	K36,K40,K126,K226,K233,K416,K425,K537
C9J3W3	K36,K150,K155
P13010	K36,K144,K155,K195,K202,K265,K282,K325,K332,K338,K363,K439,K443,K465,K481,K532,K534,K543,K545,K648,K660
P06730-2	K36
Q13952	K36
Q8TBQ9	K36
Q9BUP3-2	K36
Q6P1K2-2	K36
D6RF65	K36
O95900	K36
Q6UVY6	K36
P31323	K359
A8IE48	K359
O75643	K358,K426,K469,K479,K770,K1039,K1421,K1431,K1544,K1961,K2080
Q9NSZ7	K358
Q9UGJ1	K358
Q05D32	K358
B4DRI6	K358
Q8N2K0-2	K358
A1L4Q0	K357
P49840	K355,K360
O95391	K355
Q8IWZ6	K355
B7ZLA8	K355
P31644	K355
Q8WVT3	K354,K601
P11586	K354,K370,K473,K588,K784
Q6DKJ4	K354
P45984	K353
B4E273	K353
Q9NPQ8-4	K352,K408
Q15029	K352,K405,K409,K581,K602,K790
Q9NXW1	K352,K404
A6NJ78	K352,K380,K381
Q7L7Q6	K352,K364
Q6AI14	K352
Q9NV58	K352
A7YIJ8	K35,K83,K162,K209,K526
Q9BS35	K35,K74,K119
Q8WUM0	K35,K674,K787,K842,K1110
O15371	K35,K53,K142
Q13794	K35,K41
Q8WUF8	K35,K333
Q06323	K35,K176
Q8N9N7	K35,K140
Q9GZR5	K35
O60524	K35
Q01415	K35
Q14232	K35
Q9H223	K35
Q658P3-2	K349,K482,K494
Q96C92	K349
Q6NSI4	K348,K454,K483,K624,K648,K651,K689
Q9UKN8	K348,K364,K467
Q8NFJ5	K348,K353
P49753	K348
Q8N884	K347,K355,K414,K506
Q6P5Q2	K347
C9JX46	K347
P49257	K346,K372
P27816	K346,K368,K498
Q96K37	K345,K358,K367
Q8NI27	K345
Q96DF8	K345
Q5SRE5	K344,K470,K479,K481,K500,K720,K812,K876
Q9NRX5	K343
P51617	K342,K355,K397
Q6PI77	K342
E7EWD6	K342
A6NCK0	K341,K381
Q15022	K341,K368,K375
O00469-2	K341,K344
P13995	K341
Q8IY92	K341
Q969Q6	K341
Q69YP5	K34,K64
Q9UBB4	K34,K55,K237,K262,K288,K371,K438,K451,K452
Q9H9T3	K34,K48,K206,K333,K338
P61247	K34,K46,K94,K167,K182,K187,K227,K249
P35998	K34,K46,K57,K84,K110,K116,K146,K210,K248,K356,K407,K415,K422
Q96DA6	K34,K42
Q9UHD9	K34,K41,K43,K66,K79
Q8WZ19	K34,K41
H3BM14	K34,K395
P25686	K34,K39,K59
Q6PJX4	K34,K39
Q9GZZ1-2	K34,K38
O75381	K34,K220,K363
Q8N5N7	K34,K139
A8K7B7	K34,K133,K163,K188,K194,K266,K272,K280,K307,K416,K472,K475,K485,K542,K546,K561
Q9H8H3	K34,K109
Q9UET6	K34
O95169	K34
P07741	K34
Q6PII5-2	K34
Q13370	K339
Q6VY07	K339
Q96SI9	K339
O95251	K338,K524,K537
E5KN95	K338,K457
P61201-2	K338,K422,K433,K448
Q6ZNK5	K338,K365,K609,K657,K692
Q9UBL3	K338
O75882	K338
Q9P275-2	K338
Q6PJF5	K337
Q14592	K337
Q9UK28	K336
Q9UKZ1	K335,K495
Q3ZCQ8-2	K335,K415,K437
Q8N122	K335,K1097
Q9Y490	K334,K357,K869,K1541,K2531
P08908	K334
Q70CQ2-2	K333,K1423,K1817,K1949,K1951,K2068
Q96IZ0	K333
Q9H1C4	K333
Q9ULX3	K333
Q96JP5	K333
Q86XI2-2	K332,K650,K660
Q14654	K332
B5MCA4	K331
Q9P2S5	K330
P20265	K330
O95503	K33,K82,K100
P07311	K33,K58,K89
P62273-2	K33,K48
Q96CU9	K33,K42,K259
A4D105	K33,K39
A8K0H3	K33,K38,K73,K103
Q96QD8	K33,K38,K59
Q9Y3A4	K33,K149,K250
Q9Y3C8	K33,K122
Q96BS2	K33
Q8IXU6	K33
Q14978-2	K33
O14949	K33
O96033	K33
Q5U5J2	K329
Q12982-2	K329
O43292	K329
Q12788	K328,K453
P05165	K328
Q8NEY8	K328
Q8TD19	K327,K929
Q14CX7	K327,K357
Q8IWE2	K327
A4D2N6	K327
Q9NVA2	K326
O95453	K326
Q9BUQ8	K326
O15164	K325,K341,K458
H0UI05	K325,K340
Q59FC9	K325
Q8NCA5	K325
Q7Z6Z7	K324,K632,K674,K1050,K1107,K1111,K1147,K1225,K1608,K1702,K1917,K1926,K1931,K2248,K2267
P19338	K324,K348,K370,K398,K403,K513,K521,K572,K577,K610
Q96PU4	K322,K575,K589
Q06187	K322,K406
B4DSS4	K322,K340,K836
Q96BU1	K322
Q9Y394	K321,K332
O43414	K321,K331
Q8NBI6	K321
O15382	K321
D4Q8H0	K321
P31937	K321
P30305-4	K320,K419
A7LNJ1	K320,K389,K394
Q9P258	K320,K377
O43164	K320,K339,K667
O00567	K320,K333
Q96RU3	K320,K326
Q96GE4	K320
Q59GY0	K32,K73
Q8IWJ2	K32,K72
B2R4R0	K32,K60,K78,K80,K92
Q9UBE0	K32,K53
P04181	K32,K49,K66,K374,K392
P45973	K32,K40,K154
Q9H3S7	K32,K279
Q8TEM1	K32,K228,K1258
O75947	K32,K149
Q08209	K32,K142,K323
P06748	K32,K141,K267,K273
Q15369	K32
O43474	K32
A8MU27	K32
F8WBD0	K32
Q14457	K32
O75531	K32
Q9Y2C2	K32
Q53FT5	K32
Q13344	K319,K368
Q8IZV5	K319
B3KQV7	K318,K328,K334,K435
P27544	K318
Q5JTW2-2	K317,K329,K375
Q9NQZ2	K317
Q76N32	K317
Q96TA1	K316,K401,K430
Q13303-3	K316,K338
O75386	K316
Q15172	K316
Q6J4K2	K316
B7Z955	K316
Q6IBR2	K315,K349,K406,K468,K481
Q75MJ1	K315,K339,K365,K436,K602
P56937	K315
Q8IU81	K314,K438
P61073-2	K314,K331
Q15365	K314
P32019	K312,K404
P12270	K312,K351,K364,K421,K494,K575,K673,K723,K1038,K1254,K1296,K1400,K1491
Q6PL18	K311,K931,K1042
B4DWW4	K311,K338,K346,K396,K480,K624,K793
Q92615	K311,K321
Q9Y263	K311,K315,K393,K456,K529
B4DQM4	K311
Q9NUJ3	K311
Q9H1A4	K310
Q9Y5E5	K310
Q9H4H8	K310
H0Y8W1	K31,K97
Q9NRF9	K31,K86
P10809	K31,K58,K72,K75,K82,K125,K133,K160,K191,K218,K233,K250,K292,K352,K359,K469,K481
H7C123	K31,K55
P30044-2	K31,K50
Q6FI81	K31,K48
Q8N183	K31,K39
F8VQY2	K31,K245,K382
Q96FV9	K31,K237
Q9Y6I7	K31,K208
O75915	K31,K185
P10768	K31,K167,K198,K200,K209
E9KL30	K31,K127,K225
Q12933	K31
Q7Z7L7	K31
Q6ZYL4	K31
O96013	K31
H6WUK2	K309,K674,K681
P15170	K309,K490
Q9Y3I1	K309,K393
Q9H173	K309
Q9BW19	K308,K511,K619
P10589	K308,K369,K396
G1UI16	K308,K366,K974,K1211
Q9Y6H5-3	K308
Q6NXT4-2	K308
E9PGK7	K307,K703
O94880	K307,K435,K641
Q9BX69	K307
Q8NE01	K306,K462,K519,K526,K640
B7Z6L9	K306,K316,K329
Q86X94	K306
Q6ZUY8	K306
C9JSL2	K305
Q9NXK8	K305
Q6P9H4	K305
Q9NZB2-6	K304
O15530	K304
Q6PL24	K304
Q5T8L2	K303,K463,K551
P42167	K303,K346,K389,K393,K401
P31271	K303,K335
E9KL44	K303
P03372	K302
Q9H678	K302
B7Z6M0	K300,K343
Q8WUA2	K300
P63092	K300
P61962	K30,K73,K81,K167
Q05086	K30,K71,K77,K123,K311,K323,K330,K350,K373,K468,K711,K724,K728
Q8WUW1-2	K30,K53
A9C4C1	K30,K52,K93,K116,K121,K139,K155
Q07020	K30,K49,K97,K99,K119
A8K003	K30,K41
Q07955	K30,K38,K138,K174,K179
P31751	K30,K378
P22234	K30,K36,K110,K125
O43169	K30,K35,K88
E9PD64	K30,K343
Q9HC38-2	K30,K224
F5H780	K30,K217
P24863	K30,K126
Q9BWT6	K30
Q07955-2	K30
Q00587	K30
Q15120-2	K30
P61081	K3,K8,K36,K72,K75,K81
P09234	K3,K40
P21673	K3,K158,K161
Q9NQX7	K3,K14,K17,K20
P46977	K3,K13,K67,K613,K655
Q9BWF3	K3
Q96K19	K3
Q8TAA9	K299,K513
Q9NXN4	K299,K313
Q96RP9-2	K299
O75312	K299
Q8NFC6	K2981,K2982
Q8IY17	K298,K946
Q9NVR0	K298,K454,K469,K480,K489,K682
Q9UIG0	K297,K588,K778,K1068
Q9Y2Z2-6	K297,K570
O75113	K297,K441,K601
Q96GQ5	K297,K433,K436,K465,K466
Q13867	K297,K391
Q96RG5	K297
P32754	K297
P46060	K296,K452,K524
Q96KP1	K296
B4E3C6	K296
Q92643	K296
Q9BPX6-3	K296
Q9UKF6	K295,K306,K473,K474,K487
Q15431	K295
Q15020	K294,K958
Q9NU53	K294,K301,K319
Q9H0B6	K294
A5PKW7	K294
P27361	K294
Q16555	K293,K472
Q9Y603	K293,K294
Q5VT52	K293
Q9Y5T5	K293
P28715	K293
C4B4C6	K293
Q15554	K293
Q6ZMK1	K292,K349
O95202	K292
Q12824	K292
P46109	K292
Q9ULH0	K291,K891
Q9BVL2	K291,K330
Q5VZM2	K291
G3V325	K290,K708,K725
F2Z2W7	K290,K314,K346
Q8N7H5	K290,K305
Q7Z5G4	K29,K95
P23193	K29,K67
Q8WVX9	K29,K63,K161,K208,K379,K443
P13073	K29,K53,K135,K149,K159,K164
Q13232	K29,K51
Q8N0X7	K29,K47,K62,K82,K362,K370,K377,K447,K465,K475,K507,K578
Q53TM1	K29,K41
P07910-2	K29,K39,K89,K185,K193
P61923	K29,K39,K46,K51,K168,K172
B0ZBD0	K29,K38,K43,K77,K111
Q03393	K29,K38
P49721	K29,K34,K37,K68,K162,K185,K198
O15121	K29,K278
O75190-2	K29,K196,K225,K232
P09382	K29,K108
Q8IYI6	K29
Q9Y5U9	K29
P24522	K29
Q92830	K289
Q9Y4F5	K289
Q8N5Y2	K289
Q12893	K289
Q63HQ2	K289
P35453	K289
Q86W33	K289
P20701-2	K288,K321,K329,K416
B4DZS0	K288
[truncated: 1,758 more rows]

## Sheet: Non-Ubsites
Non-Ubsites(3440 proteins, 9318 lysines)
Uniprotid	LysSites
Q8IWV7	K991,K1590
Q9UPN3-2	K991
H0Y8R9	K99,K93
P06396	K99,K648,K162,K713
Q9UHD8	K99,K549,K87,K311
B5MCE2	K99
Q96CX6	K99
O43759	K99
Q92878-2	K988,K1260,K236,K433,K210,K279,K12,K580,K442,K526
Q8WVM7	K987
O94964-2	K985,K665,K1130,K889
Q9Y6I7	K98,K96
Q9NXN4	K98,K416
Q96GE4	K98,K130,K207
Q9BTT4	K98,K106
Q96BU1	K98
Q8N6N3	K98
Q9BUP3-2	K98
Q96EP0	K975,K783,K784,K737,K873,K988
Q9NTJ3	K974,K538,K468,K806,K556,K703,K332
Q9H6A9	K973,K1490,K384,K75,K498,K242,K314,K837
Q9C0E2	K972
Q03468	K971,K324
Q9BUP3-3	K97,K53
B4DTS2	K97,K439,K92,K337
A4D0U1	K97,K334
Q8WVC6	K97,K125,K122,K121
P31949	K97
P49815	K967,K250,K707
Q96F07	K962,K320
Q15021	K962,K118,K1359,K1128,K967,K530,K1122,K804,K571
Q96KA5	K96,K85,K316,K314,K137
P50213	K96,K85,K200
Q8IV63	K96,K253
Q8WUF8	K96,K235,K185
P51795-2	K96,K156
B4DJY5	K96
A6NIV2	K96
Q92859	K959,K253
O14981	K957,K1418,K1410,K1808,K1148
Q96A65	K953,K9,K641,K443
Q9Y6X9	K952,K722
P51531	K952,K333,K887,K835,K277,K1505
F5H3A1	K952,K24,K377,K21,K354,K349,K9,K938,K156,K36,K37,K28,K25,K912,K743,K153,K833
Q9UII4	K952
Q86X55	K95,K309
Q86YD6	K95,K166,K48
Q96G28-2	K95,K135,K36,K241,K328
Q13287	K95,K102
Q6ZNF7	K95
Q96A37	K95
C9JNU6	K95
P55010	K95
Q9UBS4	K95
Q5SXM1	K95
P51571	K95
Q9HBL8	K95
Q15058	K944,K663,K1013
Q7KZ85	K941,K730,K844,K898,K748,K1665,K257,K260,K951,K477
B9EGN9	K940,K208,K878,K862,K381
Q9NPH2	K94,K305,K507,K516
Q9UJU6-3	K94,K297,K109
P54920	K94,K284,K93,K78
Q13907-2	K94,K121,K214,K241,K242,K87
Q8N806	K94
Q96D96	K94
P19021-5	K937
G1UI16	K935,K938,K1275,K125,K1052
Q9Y5W7	K934,K868,K432
B1AM27	K933,K723,K747,K1362,K1137
E5KS60	K93,K89,K442
P05556	K93,K72
O75674	K93,K140,K94,K124
O95182	K93
Q8N4P3	K93
Q70J99-3	K926
Q6R327-3	K924
Q308M6	K923,K468,K574,K272,K514
Q96DN5	K922,K360,K782,K367,K116,K234,K173
P12821	K922
Q96RT8	K921,K145
Q8WXD5	K92,K81
P10589	K92,K70,K111
Q99496	K92,K59,K85,K15,K65
Q9Y603	K92,K42
Q96CG3	K92,K40
H3BMD8	K92
B2RMP2	K92
Q9BWF3	K92
P28074	K92
Q96P70	K919,K376,K350,K123
Q9NS56	K916,K921
Q9NNW5	K915,K708,K352,K855,K54
O95696-2	K912,K174
P00167	K91,K94
P54105	K91,K85
C9JVQ0	K91,K75
Q9NX18	K91,K66
Q6P5Q2	K91,K457,K463
Q9NUQ9	K91,K286,K6
B4DU75	K91,K150
Q9GZZ1	K91,K126,K70,K47
A4D154	K91
P57058	K91
B4DQM4	K91
Q9NRG7-2	K91
Q6PJG2	K908
Q92900	K907,K166,K685,K509,K1023,K786,K427,K793,K340,K467
Q9C0J8	K906,K512
Q9UI26-2	K906,K21,K196,K547,K982,K797,K177,K549
Q14139-2	K904,K686
Q96PN7	K900
Q9Y6K9	K90,K96,K342,K224,K255,K129,K102,K35,K325,K115,K165,K7,K118,K344
B2RDW1	K90,K78,K82,K94,K96,K81,K79,K99,K152,K143
P02786	K90,K371,K531
P49715	K90,K280
O95900	K90,K233
Q13571	K90,K133
D3DW56	K90,K132,K84,K33,K177,K109
B1AHD1	K90,K111
Q01105	K90
Q96BR5	K90
Q99584	K90
Q9Y6N7-2	K90
Q15018	K90
O75822	K90
H7C2Q2	K90
F8WEW9	K90
P11766	K9,K7,K18,K31
Q9BXW9	K9,K53,K34,K1172,K828,K994
P04632	K9,K244
Q92979	K9,K232
Q5PSV4	K9,K229
Q13643	K9,K18
O15173	K9,K132,K100,K217
P29372	K9,K12
Q5T4V2	K9
Q9UID6	K9
Q6IBS9	K9
P29373	K9
B4DZS0	K9
Q9UBR5	K9
Q15120-2	K9
Q9Y3E0	K9
P51530	K899,K867
Q9Y4E8	K899,K798,K821,K453,K428
Q9UHI8	K897
Q8WYB5	K892,K1450
Q9C093	K891
Q659A1	K890,K562,K554,K837,K850
Q06323	K89,K97,K86
Q7L2H7	K89,K23,K25,K183,K177,K129,K324,K248
Q96SU4-6	K89,K177,K434,K462,K499
O76071	K89,K175
Q13867	K89,K107
Q9GZP1	K89
Q8TDP1	K89
O14732	K89
Q8NEW0	K89
P35221	K889,K287,K373
O15042	K889,K208,K881
P57740	K887,K791,K574
O94832	K886,K417,K656,K113
Q14152	K886,K196,K268,K1353,K95,K1181,K579,K901,K308
Q7Z3K3	K883
Q13395	K883
Q9NQS7	K882,K222,K742
P56192	K881,K108,K863,K436
Q92820	K88,K224,K112,K247
P19338	K88,K109,K274,K135,K116,K3,K51,K132,K87,K701
Q9NVM6	K88
O43324	K88
Q13363	K88
Q9BUB7	K88
P20963	K88
Q02556	K88
Q8WU10	K88
O95466-2	K88
B4E3B6	K88
P15374	K88
P43897-2	K88
Q5T5Y3-3	K879,K783
Q9UHL9-3	K879,K475
Q5T3U5	K878,K820,K863
O15118	K877
Q8ND04-2	K876
Q96PE3	K872
Q86UP2	K870,K735,K809
P30740	K87,K96
O75915	K87,K94
P61513	K87,K90
D3DWY7	K87,K88,K158,K230,K41,K189
O43291	K87,K81
Q13568	K87,K253,K69
Q9UPT9	K87,K243,K410,K59
Q5SQT9	K87,K112
Q96RG5	K87
A8MU27	K87
Q6P087	K87
Q5BKX5	K87
P30046	K87
Q9Y2K7	K87
P25963	K87
A1L0T0	K87
Q8IV48	K87
Q9UPU5	K868,K1017,K1863
C9K0J5	K866
O95347	K865,K763,K460,K892,K191,K781
O94880	K863,K117,K527,K127,K135,K101
Q99460	K862,K865,K401,K715,K327
Q9Y2W1	K862,K375,K921,K688,K768,K656
Q9Y2I1-2	K860,K272,K354
P62829	K86,K74,K91,K3,K67,K69,K46
Q9Y2Z2-6	K86,K640
Q5HYJ3	K86,K11
Q7Z5W3	K86
P46976	K86
B7Z4Q3	K86
Q9NY35	K86
Q9UJC5	K86
A6H8V0	K858,K1042,K355,K71
Q5JPE7	K855,K871,K358,K1150,K883
Q02241-2	K854,K183,K271,K11,K778,K852,K149,K286
Q14683	K853,K843,K294,K880,K302,K374,K424,K338,K373,K796,K420,K285,K433,K384,K896,K806,K922
C9J7E5	K853,K291,K123,K408,K68,K5
Q9H7N4	K852
O75947	K85,K95
Q5JSH3	K85,K87,K424
B2R6F3	K85
H9ZYJ2	K85
Q9NW61	K85
O75223	K85
Q9NWX6	K85
O75787	K85
Q96SB8-2	K849,K324,K576,K641,K775,K723,K475,K745
Q6ZXV5	K848,K404
A2RUR9	K848
P52948-5	K847,K622,K780
B7Z823	K844,K1047
P07197	K842,K489,K222,K856,K754,K53,K860,K509,K899,K651,K445,K435
O14776	K841,K466
Q9GZR7	K840,K527
Q969U7	K84,K96
P42126	K84,K61
Q13049	K84,K35,K627,K66
Q9NXV2	K84,K141
Q07960	K84
A6XND5	K84
Q9NPA8	K84
Q96C92	K84
Q92674	K84
Q96T23	K838,K577,K1339,K1170,K819,K1395
Q6ZT12-4	K837,K200,K1882,K412,K554,K1192,K1888
Q8NF50	K835,K1271,K1142
P42285	K833,K648,K43
Q8IX01	K833,K545,K243,K951,K1025
Q14CX7	K832,K944
O75530-2	K83,K66
P17655-2	K83,K279,K517
Q13011	K83
B4DJY2	K83
B4DJV9	K83
Q5JUQ0	K83
O15379	K83
Q15528	K83
Q8NI36	K824,K839,K159
Q9NXF1	K824,K371
Q5VTU6	K823,K644
P35606	K822,K856,K724,K671,K51,K19
O15440	K821,K1318
P49773	K82,K83,K57
P57076	K82,K76
Q06587	K82,K387,K109
A4D1U5	K82,K108
O60232	K82
F8WDT3	K82
Q96AB3-2	K82
Q9Y678	K818,K238
Q14C86-6	K818,K1273,K1397
Q9NSV4	K817
Q8IWJ2	K816,K1410
P57078	K815,K457
Q12888-2	K813
Q4KMQ2-2	K812,K610,K272
P08069	K812
Q9Y4E5	K811,K643,K930,K538,K700,K993,K447
I1E4Y6	K811,K1152
O95782	K810,K87,K216
O15164	K810,K843,K1041,K940
Q14571	K810,K1836,K79,K2454,K2509,K1685,K1815,K76,K1766,K2041,K1113
Q8N9N8	K81,K79,K12
O60942	K81,K472
O75204	K81
Q9UJ68	K81
Q7Z478	K807
P29122-7	K806,K623
Q9H3U1	K806,K346,K93,K532,K637
Q9P2N5	K805,K847,K172,K828,K867,K136,K881
Q05086	K802,K864,K226,K572,K175,K188,K526,K179,K193,K829,K822,K184,K195,K597
Q9UJX6	K801,K379
Q96KP1	K800,K389
Q9H3U5	K80,K166,K326
Q7Z5B4	K80,K122,K32
Q9Y4Z0	K80
O75191	K80
P18846	K80
Q9BU02	K80
Q96G74	K8,K558,K366,K150
Q5T7C6	K8
P62316	K8
Q96ST3	K799,K249,K809,K852,K440
E7EW20	K795,K973,K938,K37,K552,K1061,K157,K232,K864
B4DLE8	K791,K1039,K1046,K221
Q6P0N0	K790,K733,K646,K764,K753,K203
O75121	K79,K294,K114,K86
P13667	K79,K145,K335,K109,K401
Q5U5J2	K79
Q8NFV4	K79
Q8N138	K79
B7ZC38	K79
A3KN83	K789,K700
A4D2N6	K787
B7ZKJ5	K784,K702
Q96SN8	K784,K1159,K1367,K943
Q9H270	K781,K465,K367
Q9NYT6	K781
Q15477	K780,K181,K498
Q8NFG4	K78,K309
P53999	K78,K26
P31942	K78,K253
O75845	K78,K148
Q96I99	K78
Q13569	K78
O14548	K78
Q9Y4B6	K777,K51
Q4KMP7	K773,K772,K569
Q5SZL2	K771,K660
P78504	K771
A4D1K4	K770,K642
Q9H7B4	K77,K88
O00429	K77,K711
Q08117	K77,K180
P25208	K77
P35754	K77
C9JRZ6	K77
Q9BX63	K764
Q9C0D4	K763,K860
D3DTX6	K763,K347
P06756	K763,K134,K832,K499,K633
B7Z5L4	K763
Q63HQ2	K761
P16104	K76,K75,K96
Q05DB4	K76,K68
Q9Y232	K76,K284,K314,K239
Q9P2G9	K76,K215,K123,K9
Q9NRW7	K76,K108,K67,K323
Q4G0N4	K76
Q549C5	K76
P61024	K76
B3KWY9	K76
H7C3T6	K76
Q9UBY0	K755
Q5H8A4	K754
Q14C87	K752,K768
Q658Y4	K752,K195
Q13616	K751,K454,K679,K376,K263
E9PIN0	K750,K1317,K1280,K638,K241
Q9UM13	K75,K84,K71
Q8IXQ6	K75,K438
Q9H0C8	K75,K258
Q96DA6	K75,K102
Q96QV6	K75
Q9H3E2	K75
Q8N0T1	K75
O15078-2	K741,K1496,K1468,K862,K1444,K257
B7Z3U7	K740
Q9H0M0	K740
Q9H871	K74,K229
Q86U06	K74
Q8N6T3	K74
Q8N128-2	K74
P62699	K74
O43290	K736,K757
Q4AEJ4	K735,K321,K717,K698,K37
Q14289	K734,K919
Q9NRR4	K732,K748,K1353,K926
Q4V328	K730,K54,K590,K811
O43164	K73,K7,K18
Q9BUK6	K73,K366
Q5TDE9	K73,K27,K150,K162
Q9BQE5	K73,K196,K98,K68
Q16637	K73,K184,K79
Q13309	K73
Q7RTV0	K73
P29590	K727,K635,K616,K183,K678,K478
P48552	K727
Q9NSE4	K725,K872,K667
Q92615	K724,K8,K647
Q8IXB1	K722,K385,K599
Q9HCE7	K721,K537,K621
Q6IN85	K720,K87,K64
P06400	K720,K63
H0Y8W1	K72,K78
Q6IQ22	K72,K55
Q8N4V1-2	K72,K48
Q8ND82	K72,K336,K317
Q8WUW2	K72,K30
Q9H5Q4	K72,K295,K284
P51858	K72,K138
Q8IXQ3	K72
Q6ZRD3	K72
O15304	K72
Q9Y6B2	K72
Q92530	K72
Q9Y3Y2-3	K72
E9PF32	K719,K870,K735,K1276,K87,K889
P24928	K719,K1135,K1838,K976,K417,K803,K1317,K127,K547,K346,K212
P21127	K719
Q9UIF9	K716,K567
Q0P6D6	K715,K767,K75
P55786	K715,K580,K571,K712,K736,K558,K68,K79
Q59GZ0	K714,K944,K806
O60518	K713,K445
Q8N3C0	K713,K1609,K804,K2024,K1710,K1114,K1976,K1150,K1914
B4DWW4	K711,K126,K185,K178,K708,K105,K701
Q9Y4W6	K710,K738,K781,K75,K777,K117
Q149N8-4	K71,K70,K235,K515,K1185
Q9H9B1	K71,K271,K1252,K379,K823
Q00577	K71,K266
A0MNN4	K71,K250,K287
O15235	K71
P22694-4	K71
Q15005	K71
O14949	K71
B7Z3E0	K71
Q96RY8	K709,K125
O15084-1	K708
O00418	K705,K356,K525,K192,K447,K467
P07900-2	K704,K484,K553,K479,K698,K480,K163,K540,K369,K414,K686,K529,K400,K313,K536
Q5SR50	K704,K365,K224,K377,K374
P0CJ78	K704
O95155	K702,K875,K443,K542,K1046,K139,K517,K192,K1287
Q9P2R6	K702,K1186,K929
Q5GLZ8	K70,K985,K185,K218
Q9BQ61	K70,K72
Q8TDB6	K70,K408,K228,K17
O95456	K70,K152
Q5W111	K70
Q9UBP6	K70
Q9H6Z9	K70
Q16595	K70
P49006	K7,K25
B4DWA6	K7,K222,K208,K86
Q15040	K7,K10
Q86V38	K7
P24666	K7
Q5QPS4	K7
B3KSL8	K7
Q96A08	K7
H7C2R1	K7
Q15404	K7
Q9C0C9	K699,K1236,K391,K422,K387,K1233,K424,K212,K190,K337
Q8IX18	K698,K733,K742,K534,K465,K546,K57,K156
Q9UJX4	K698,K494,K683,K77,K106
O60763	K698,K487,K791,K756
Q9Y5T5	K698
Q7L590	K695
Q86UK7	K693
O14936	K691,K738,K651,K393,K495,K277
Q9BVV6	K691
D3DS54	K69,K96
P62304	K69,K9
Q9NY61	K69,K74,K58,K331,K342
P15121	K69,K62,K240
O60934	K69,K187
P61960	K69
B4DNH1	K69
Q96FT9-2	K69
C9JLW8	K69
Q92771	K69
Q9Y2J2-2	K689,K839,K90,K668,K475,K169,K542
Q9C0B9	K688,K507
Q9Y5S2	K687,K655,K808
Q8IWU5	K687,K521,K709
Q15003	K685
Q92824-2	K684,K110,K899
Q8IWC1	K683,K431
B7ZLW2	K683,K1915
Q9NP73	K683
Q5T8L2	K682,K689,K811
Q8NF22	K682
Q93009	K681,K934,K217,K646,K695,K240,K548,K11,K633,K712,K556
Q9C099	K681
P33981	K680,K336,K448,K769
Q15080	K68
Q6NYC1-3	K68
B7ZKY9	K68
Q08945	K679,K515,K396,K634,K426,K626,K677,K143,K421
Q504W6	K679
B7Z2P6	K678,K673,K158,K677,K230,K680
Q8NFC6	K677,K350,K235,K373,K3047,K1939,K915,K522,K1534,K822,K945,K2564,K807,K611,K367,K357,K616,K1524,K2667,K447,K701,K2665
P33121	K677,K140,K643,K52
Q8IY17	K676,K241
Q13263	K676,K188,K695,K554,K185,K141,K121,K275,K289,K199,K484,K703,K296,K575,K213,K633,K507,K31,K266
P43246	K675,K65
Q6ZN55	K675
Q6NSI4	K674,K738,K524,K246,K537,K305,K560
D3DS77	K672,K108
Q86W56	K672
Q76N32	K672
O14654	K671,K89,K902,K730,K586,K900,K202,K857,K760
Q9H2Y7	K671,K492
Q96II8-2	K671
P04035	K670,K691,K633,K396
Q9NR30	K670,K417
O15034	K670,K36
O15198	K67,K49,K32
Q14498	K67,K39,K65
Q96C86	K67,K182
Q5BJF2	K67,K174,K125,K94
Q53T26	K67,K16
Q8WVN6	K67
Q99622	K67
O95239	K668,K449,K667,K665,K74,K573,K614
Q8IWX8	K667,K759,K380
O96005	K667,K57,K324,K661
O95202	K667,K122
Q9NV58	K665,K411
Q96QK1	K663,K701,K87,K749
A4D213	K662,K823,K694
Q13206	K661
Q9H269	K660,K554
C9J1E7	K66,K490
Q8WTQ4	K66,K196
B4DDU3	K66,K116,K156,K120
Q9BX69	K66
Q9GZP4	K66
P13995	K66
Q9BYD6	K66
P32754	K66
Q8TCJ0	K66
Q5VU11	K66
Q9H8M1	K66
Q9H0U3	K66
Q5JWF2	K659,K338,K554,K671,K824,K667,K637,K525,K655,K663,K629,K743,K677
Q0JRZ9	K658,K409
O76094	K658,K163,K559,K657,K300,K556,K668
Q92560	K656,K419
Q9H2K2	K655,K996
Q9UK61	K654,K839,K1531,K1290,K109
Q92888-3	K654,K582
Q5VWQ0	K654
P15924	K653,K2356,K1687,K1444
Q99661	K653
Q7Z6E9	K653
P53618	K651,K233,K790,K32,K36,K338
Q96RU2	K651
A2A2Q9	K65,K290
A2RU49	K65,K208
E7ERK9	K65,K192
Q9BV44	K65,K145
O95486	K65
Q9HD64	K65
P15927-3	K65
Q6PGP7	K649,K86
Q9BSK4	K649,K615
Q96PU4	K648,K407,K98
Q8NCD3	K648,K350,K581
O60841	K646
O15357	K645,K901,K962
Q14137	K643,K95
Q9H582	K641,K1068,K743,K290,K569,K388
Q96S59	K640
P46776	K64,K24,K7,K127
I3L0E3	K64
Q543A1	K64
O15460	K64
O60244	K639,K1360,K861,K629,K560,K884,K1372,K615
P11171	K639
P55160	K638,K550
Q99707	K638,K139,K1127,K342,K952,K203,K403,K127,K1235,K717
P53992	K638
Q6PJF5	K638
O00469-2	K635,K38
Q8NG08	K635
O00411	K633,K231
Q9Y5K6	K633
Q92889	K632,K380
O95985	K632,K380
Q7Z3Z4	K631,K701
P50416	K631,K285,K41,K344,K127
E9KL44	K631
Q53EL1	K630,K161,K840,K648,K109
Q6P4R8-2	K630
P53396	K630
O43491	K63,K902,K99,K822,K786
P13073	K63,K60,K140,K122,K65,K87
Q658P3-2	K63,K33,K154
Q96GN5	K63,K151,K432
Q9UBK9	K63,K108,K41,K16
Q86UB9	K63
Q9BRQ8	K63
Q9NQ88	K63
Q9NPJ8-3	K63
Q6V1X1	K63
Q9UBB6-3	K63
Q9H3H9	K63
Q13683-9	K629,K685
Q13200	K629,K178,K545,K189,K569,K634,K168
Q92830	K629,K102,K343,K725
Q5SVQ8	K629
Q6SZW1	K628
O75676	K627,K282,K279,K283
O14924	K627
B4DXP0	K627
P49321	K626,K366,K33,K122
P06401	K626
Q9HCM7	K624,K718
P33897	K624
Q9Y4L1	K623,K795
Q99549	K623,K120
P38435	K622,K624,K16,K438
Q7RTS9	K621,K616,K18
Q7L0J3	K621,K522
Q4J6C6	K621,K4,K173
Q96T17-2	K621,K183,K117,K507,K619
Q8TAF3	K621,K100,K391
Q3B7T1	K620,K397
P52298	K62,K38
Q9UI12	K62,K374
Q92572	K62,K185
Q9UHQ9	K62,K158,K218,K177
Q12899	K62
Q9Y5S1	K62
B7Z6G5	K62
Q9Y253	K619,K533,K354,K69
A4D0W4	K618
Q9BWT7	K616,K580
Q8N163	K616,K123,K909,K530,K138,K882
B1AKJ5	K615,K495,K952,K819,K867
O94973-2	K615
O15439	K614,K509,K498,K9,K86,K506,K607
A8K9X5	K614
Q15020	K613,K886
Q8NBR6	K613,K611,K600
O43592	K613,K260,K754,K511
Q8WUF5	K613
Q14764	K612,K348
P26358	K611,K723,K951,K255,K296,K1119,K67,K1415
Q8NC60	K611,K673
Q5TB80	K611,K637
Q8IWA0	K611,K226,K532,K29
Q15345	K611,K127
Q9NVM9	K611
Q9HCE1	K610,K339,K547,K44,K203,K808,K318
P14735	K61,K85,K56,K632,K713,K415,K37,K552,K436
Q9BWJ5	K61,K71
P49902	K61,K520,K344,K308
Q8TCT9-2	K61,K379
Q8WV60	K61,K306
Q99536	K61,K22,K63,K129
Q9Y6M1	K61,K151
A8K5D4	K61
A8MTT3	K61
Q9H4K7	K61
Q14151	K61
E7ERR3	K609,K731,K466,K170,K766,K103
Q8N655	K608
Q6NUM9	K607,K338
Q6L8Q7	K607,K337
Q6PL18	K605,K943,K1267
Q5JRA6	K605
Q96ST2	K604
A8MXP9	K602,K640,K764,K784,K698,K617,K701,K630,K745
P40763	K601,K365,K348,K631,K679,K451,K709,K488
Q86V21	K601
C4B4C6	K600,K623
Q9UHD2	K60,K584,K587
Q96H20	K60,K55
P01210	K60
Q9BPX3	K60
Q96IK1	K60
Q9UBI1	K60
Q9NY12	K60
P61599	K60
Q9H649	K6,K8
Q5T6Z8	K6,K52
A6NCK0	K6,K47
Q15843	K6,K4,K22
Q7L8L6	K6,K375,K169
Q9BTT0	K6,K254,K5
Q9UI43	K6,K194,K25,K219
Q3MI98	K6,K189
Q6ZTW0	K6
C9J2K4	K6
Q9NWU2	K6
Q8IYT2	K6
P24311	K6
B7ZLY8	K6
Q9Y6M4-2	K6
Q5JR05	K6
Q9Y314	K6
Q9UHA4	K6
H7BXP1	K6
P27816	K599,K842,K560,K647,K22,K262
Q9BXJ9	K598,K169,K108,K593,K366,K184,K605,K176,K111,K594,K830,K386
A2A274	K598
Q86X29	K597
Q15269	K596,K606
D3DR62	K596
Q6WRX3	K595
P54198	K594,K563
Q06210	K594,K529
Q9H6S0	K593
Q6ZNI9	K592,K821,K656,K856,K106,K553
Q4VBY4	K590,K256
Q8WTT2	K590
Q5R371	K59,K8,K146,K33,K156,K35
O75319	K59,K64,K79
P14866	K59,K455,K178,K248,K411,K552
Q9P275-2	K59
Q9Y2C4	K59
Q9Y3D5	K59
P63172	K59
B4DSS4	K588,K56,K15
P54136	K587,K68,K89,K300
Q8TD20	K587
Q9Y4C2	K586,K198,K140,K623,K604,K137
Q9UKN5	K586
Q99728	K583,K369,K708,K238
Q8IZ41	K581,K219,K627
Q9BTA9	K581,K144
Q8N1G2	K580,K768
P10275	K580,K658
Q15051	K580,K550
B9EGQ8	K580,K1484,K1476,K1380,K1034,K819,K1195
O60496	K58
Q5HYL3	K58
Q9BXY0	K58
P17152	K58
Q8IU81	K579,K78
Q9NV88	K579,K149,K600,K351
A6NHB5	K579
Q9NVR5	K579
G3V325	K578,K249,K176
A4FUT8	K578,K1306,K907,K1378,K874,K677,K194,K651
B0QY89	K577,K249,K74,K517
Q16891	K577,K21,K321,K581
Q96JN8	K576,K948
Q5VIR6-4	K576,K411,K342,K262
Q53T94	K576,K204,K567
E9PEJ6	K576
P06737	K575,K796,K458,K642,K30,K479,K29,K539,K42,K843
Q9NXE4-4	K575,K573,K23
Q9BZQ6	K573,K593,K641,K129
Q59ET0	K573,K346,K683,K697,K699
Q9Y2W2	K572
O75400-2	K571,K449,K763,K850,K893,K888
Q9H9E3	K571,K402
Q96P48	K571
Q6NZY4	K571
B2R532	K57,K98
Q13387	K57,K755
Q92844	K57,K268,K308,K165
B4DGN7	K57
Q8TBC3	K57
Q9NXF7	K57
Q99633	K57
O95067	K57
H0Y6H0	K569,K523,K72
P08581-2	K567
O60318	K566,K28
P49588	K564,K550,K455,K844,K879,K641
Q9UKN8	K564,K375,K590
P08236	K563,K464
Q5JSJ4	K562,K133
G5E9A1	K562
Q92538	K561
Q14690	K56,K764,K1086,K629
B7ZLQ5	K56,K739,K331,K773,K1066,K487
P09661	K56,K67,K3
A8MUS3	K56,K52,K14,K58
Q5TEU4	K56,K271
A6NMH8	K56,K231
P10606	K56,K107,K121
Q8NBI6	K56
O60869	K56
Q9UKA2	K56
G3V1R7	K56
O00567	K559,K87,K561
Q8WVT3	K559,K368
P52630	K559,K116
P35579	K558,K439,K1041,K737,K199,K1052,K731,K47,K1631,K1638,K678,K139,K1583,K316,K1950,K1603,K142
P09619	K558
P08243	K556,K379,K132,K147,K66
Q9Y6A5	K556,K337
Q9BRS2	K555,K568
P30825	K555,K336
B7Z8E7	K555
E9PCR7	K554
Q13042	K553,K457,K433,K129
Q9UDV7	K553,K401
P07332	K553
Q96RN5	K552
Q13613	K551,K386,K472
Q6SJ93	K551,K247,K272,K514,K241,K660,K207
Q86UE4	K551,K161
B4DYN5	K550
Q12907	K55,K233,K237
Q6NVY1	K55
Q6AI14	K549,K486,K612
Q6FI62	K549
O75882	K548
Q6PI26	K547,K360
Q9BVA0	K547
P32780	K546,K492
Q9NZV1	K546
Q58WW2-3	K546
B3KXY9	K545,K112,K48
Q9H9T3	K544,K532,K414,K280,K392
P26639	K543,K99,K409,K32,K273,K211
P11413-2	K543,K453
B4DJ30	K542,K510,K135
Q16630-2	K542,K268
Q05932	K542
P32019	K541,K979
P23458	K541,K616,K696,K622,K581,K1154,K386,K718
Q12797	K541
E7EWD6	K541
Q9Y490	K540,K786,K1170,K2423,K1040
Q9UBT2	K540,K611,K553,K557,K564,K613,K623,K152,K164,K617,K153,K190,K630
Q9BTC0	K540,K584,K36,K69,K1438
Q9Y6K1	K54,K829
Q8IXQ5	K54
P02794	K54
Q99732	K54
Q9NUJ7	K54
Q86WC6	K54
Q9Y3E7	K54
Q9H9A6	K539,K356,K286,K423
Q9UJX5	K539
P0CG48	K538,K391,K614,K386,K504
Q15393	K537,K294,K101,K1191,K581,K259
Q9ULJ6	K537
Q14126	K536,K92,K479,K180
Q13620	K536,K20,K203,K795,K207,K345,K58,K589
Q9Y2L1	K535,K843,K615,K822,K465,K331
P30530	K535,K570
Q9Y2X0	K535,K530,K252,K142,K23
P06744-2	K534,K96,K36,K167,K205,K222,K128
O43395	K534,K662,K205
Q86YV9	K534
Q6P3X3	K533
Q14739	K532,K50,K64,K107
Q5HY71	K532,K356
Q96CP6	K532,K21,K501
P08195	K532
Q8IWA4-3	K532
E5KLB5	K531,K922,K427
Q96SZ6	K531,K288
G3V0F8	K530
F8VR50	K53,K72
Q99615	K53,K60,K260,K273,K265
B7Z6Z4	K53,K39,K46
P23528	K53,K33,K121,K22,K30,K125,K44
Q9Y2N7	K53,K199
B4DXI4	K53,K182
H0YND7	K53
Q13591	K53
Q02078-2	K53
Q9UHA3	K53
Q08499-6	K529,K276,K305,K528,K492
A8MVW0	K529
O60287	K528,K734,K1575,K607,K2056,K1984,K177,K1928
Q8WUV3	K526
P13639	K525,K93,K259,K391,K840,K571,K283,K438,K688,K322,K330,K284,K314,K519,K400,K529,K512
Q9BXP2	K524
O75146	K524
O60524	K523
Q09161	K522,K707,K574,K486,K17
B7Z955	K522
P07196	K521,K467,K91
Q01968-2	K520,K351,K525,K208,K313
Q15649	K52,K39,K60
P13807	K52,K172
Q9Y305-4	K52,K166,K93,K408,K246,K220
P10155	K52,K140,K170,K489
P30038	K52
Q5VT52	K52
Q9H4A6	K52
Q8WX92	K519,K361
Q8WZA1	K519,K271
Q9Y2Q0	K516,K125,K566,K838
Q08J23	K516,K111,K95,K470,K28,K285,K179
Q5VW36	K515,K473,K702,K464
Q99613	K513,K517,K320,K147,K25
A1L4Q0	K512,K425
P51610	K511,K2011,K731,K578,K488,K2028,K42,K762,K594,K1226,K20,K2005,K1163
Q969V3	K511
Q8NAG6	K511
Q9UGP8	K510,K76,K516,K548,K529,K75,K545,K47,K550
Q7Z392	K510,K474
Q9P0U3	K510,K408,K396,K485
O00767	K51,K60,K68,K62
P05067	K51,K510
Q96GQ5	K51,K421,K162,K153,K413
P46926	K51,K250,K180,K208
P35610	K51,K212
Q96GC5	K51,K130
B7ZB74	K51
Q8TCC3-2	K51
H0Y450	K51
B4DU17	K51
Q8NFI3	K51
Q14119	K51
P09958	K51
Q7L775	K509,K482
Q8IXI1	K509,K315,K230,K96
Q9UNY4	K509,K220,K588
P19525	K509
Q0D2I5-5	K509
Q9P258	K508,K5
Q9Y4R8	K507,K678
Q9UHI6	K507
Q8TEQ8	K507
Q16512-2	K506
B7ZKS7	K504,K952,K595,K634,K886,K282
Q5TCZ1	K504,K922
Q9Y228	K504
Q16678	K502,K517,K512
Q9UBC2	K502,K285,K773,K130,K65,K627,K24,K44,K481,K534,K343,K492
A7J992	K501,K1636,K1665,K1642,K787,K116,K901,K915,K1470,K1247,K871
Q08999	K501
Q9BUL8	K50,K65,K9
Q9BTE7	K50,K5
H6WUK2	K50,K214,K626
Q9Y3S2	K50
P78537	K50
P35408	K50
P62263	K5,K9,K7,K10
Q5JTJ3-2	K5,K8
Q6T4P5-3	K5,K738
P07195	K5,K7,K58,K266,K91,K318,K310,K229,K246
Q6IC14	K5,K36
Q8N1R0	K5,K29
Q14814	K5,K267,K511
P46778	K5,K110,K7,K87
Q7RTY1	K5
B4E2X7	K5
Q15545	K5
Q99417	K5
H0YKU2	K5
O95235	K499,K805,K695,K325,K53
Q9Y487	K499,K667,K32,K500,K579
O15294	K499,K236,K487,K816,K623,K644,K304
Q9NVH1	K497,K471,K526,K479
P25098	K497,K465,K618,K220
Q8WU76	K497,K261,K614,K260
Q6PI77	K497
Q5VTB9	K496,K426
B0I1S9	K495,K886,K729,K925
Q14156	K495,K770,K524
Q6ZVM7	K495,K447,K48,K55,K19,K469
Q12802-2	K495
A4D1X5	K495
Q9H0D6	K495
Q3ZCU9	K493,K442,K570,K428,K384,K391
Q13114	K493,K235
Q7Z3E5	K493
Q9NSZ7	K493
Q8TDR2	K493
P58107	K4921,K574,K4969
Q8IY18	K492,K478,K332
P78324-2	K492
O43143	K491,K38
B0YIW6	K491,K20,K517,K489,K516,K526
Q9H3P2	K491
Q9HB96	K491
Q6ZT07	K490
Q8TCD1	K49,K74
Q8WVY7	K49,K280,K314,K273
Q9UJA5	K49,K248
Q86WA9	K49,K216
Q96K37	K49,K160,K132
B4DI41	K49
P00403	K49
Q9Y5U9	K49
G3V1Z9	K49
Q8NBM4	K49
P21281	K489
Q02880	K487,K1330,K1262,K819,K1224,K1308,K1256,K1369,K155,K1573,K48,K646
H7BZR9	K487
Q9NUQ3	K487
P15498	K487
D9YZV0	K486,K236,K164,K435
O15399	K485,K709,K631
Q6GQQ9	K485
B4DMM7	K484
Q8N465	K482
P50548	K481
P10636	K480,K455,K366,K458
Q13257	K48,K63,K73
Q96G46	K48,K52,K298
P82912	K48,K190,K78,K140,K46
Q07955-2	K48
B7Z2B0	K48
Q5VZM2	K48
Q5TCU8	K48
O60315	K479,K892,K867,K1150
P31939	K479,K254,K164,K372,K357,K509,K477,K294,K426
Q05DF2	K478,K476,K103
P61221	K478,K412,K512,K385,K505,K447,K419
P78347	K477,K326,K450,K573,K916,K219,K734,K126
I3L080	K477,K286,K226
Q9BZQ8	K477
P37198	K476,K415
Q9BQ52	K476,K260,K146,K406
D3DW85	K475,K539,K115,K688
B7Z6N4	K475,K505
A1L3Z9	K474,K247
Q9P260-2	K474
Q92544	K474
Q9UGJ1	K474
Q10713	K473,K357
Q66K74	K473
Q8WUA2	K473
B1ALW7	K472
P19022	K472
Q9H6Z4	K471,K145,K320
O94927	K471
Q9NU22	K4709,K4059,K4573,K2797,K2811,K4526,K1348,K2809,K4950,K1330,K3384
P23381	K47,K96
B4DUP2	K47
P30273	K47
O15160	K47
P28838	K469,K79,K224
A5PKW7	K469,K321,K337
Q96MT1-2	K469
Q8IZ83	K468,K618,K499
Q6PJT7-4	K468,K249,K273
Q13033	K468
Q8NF37	K468
Q14160-3	K467,K1105,K1387,K1399,K1359,K383,K1571
E9PGZ0	K467
O15533-3	K466,K290,K213,K445
Q9UJV9	K466
Q9UNF1	K465,K455,K47,K368,K173
Q6PKG0	K465,K199,K260,K129,K244,K311,K703,K246,K204,K249,K367
P49257	K465,K159
Q4VCS5	K464,K551,K602
Q6IA69	K464,K452
Q01974	K464
Q9NP58	K464
P48651	K463,K445,K370,K259
P51523	K463
B4DWX3	K462,K225,K246,K441
Q8NFT2	K462
Q2NKX8	K461,K1225
Q99755	K461
P55884-2	K460,K430,K468,K415,K366,K693,K436,K562,K759,K696,K734,K463,K284,K521
O95983	K46,K76
P53801	K46,K53
Q6Q0C0	K46,K514
Q13485	K46,K51
H0Y8Q0	K46,K47
Q9UKJ5	K46,K140
Q7L273	K46
P31323	K46
Q9BWN1	K46
C9J837	K459,K449,K806,K660,K393,K215
Q9Y2Z9	K459
Q5SY16	K459
Q12788	K458,K447
Q5SRE5	K458,K1627,K1464,K1220,K908,K574,K240,K1505
P48147	K458
B4DL97	K458
B7Z6Q5	K458
Q9Y6X4	K457
P40222	K455
B2RNB2	K455
Q9Y5P3	K454,K530
Q9NZT2	K454,K457
P21399	K454,K335
Q9HCC9	K454
G5E9M5	K454
Q99650	K454
H3BM14	K453,K152
Q16401	K453
Q96L92	K452,K501
Q14118	K452,K426
Q14527	K452,K417,K126,K433,K743,K112,K853,K99,K457,K834
Q5JTW2-2	K452,K173,K709,K708
P35790	K452
Q15303	K451,K968,K935,K282
E5KNY5	K451,K395,K64,K107,K734,K1224,K398,K1020
O60333-3	K451,K22,K713
B7Z8Z6	K450,K741,K457
O75449	K450,K222
Q9NRN7	K45,K6
Q5TC63	K45,K30,K211
O75190-2	K45,K21,K25,K34
Q5T8R5	K45,K141,K137
Q6FGM0	K45,K122
Q8N5Y2	K45
P30532	K45
Q92576	K449,K872,K638,K1021
Q9BXC9	K449,K549,K282
O94776	K449,K41,K177,K173,K311
O15371	K448,K237,K500
Q9Y2T1	K448,K136
P09874	K447,K192,K30,K433,K226,K441,K1004,K654,K203,K508,K662,K571,K434,K633,K943,K903,K949,K324
Q6IC75	K445,K620,K243
Q9NXV6	K445,K574
O14628	K445
Q96GX5	K444
Q6UWE0	K441,K329
Q69YJ7	K440,K317,K90,K8,K167
Q9HD45	K440,K114,K540
O15287	K440
Q9BXK5	K440
Q6PI98	K44,K84,K101
P67936	K44,K76,K11
Q9HC07	K44,K70,K82
Q5MNZ6	K44
O43900	K44
P22307	K44
Q9BUX1	K44
Q13503	K44
Q96D53	K44
B7Z1E5	K44
Q14157-1	K438,K490
Q6NUK1	K437
O94979	K436,K1140,K1105,K497,K502,K281
Q8NEN9	K435,K1035,K670,K953
B7Z6M7	K435
Q13045	K434,K756,K381,K974
Q9HBG6-3	K434,K652,K703,K374
Q8WVV9	K434,K202,K369
Q9Y2G4	K433
Q9Y4W2	K432,K132,K565,K98,K26
Q9NTJ5	K432
Q5T5C7	K431
Q9NRR6	K431
Q7Z6Z7	K4305,K517,K4203,K2695,K469,K3403,K936,K977,K4270,K1541,K211,K1840,K143,K3551,K2060,K245
Q13344	K430,K451
O75808	K430
A2RUM7	K43,K85,K117,K178
P04233	K43,K80,K106
B3KRV2	K43,K8
Q8N0X7	K43,K664,K287,K659,K390,K514,K112,K414,K527,K97,K22,K651
B4DHW9	K43,K580,K149
Q8TDD5	K43,K52
Q5XKP0	K43,K36
P03928	K43,K27,K45
P35249	K43,K232
O15217	K43,K195
G5E9L4	K43,K134,K72
Q9UPN7	K43
Q8NI22	K43
Q07157	K429,K357,K153,K1357,K1403,K386,K255
G1UCX3	K429
P51608-2	K429
Q9UKV3-3	K428,K479,K411,K488
Q00987-11	K428,K340,K370
Q15172	K428
O14641	K428
Q8NB25	K427,K242,K304,K632,K986,K401
A8K2B4	K427
Q8NFW8	K427
Q8TBC5-3	K426,K517,K521,K387
Q15645	K426,K340,K220,K231
Q9NZB2-6	K426,K102
O95104	K425,K635,K245,K38
O00443	K425,K1414
Q8TD55	K425
Q8NAC3	K425
P63010-2	K424,K67,K26,K881
Q8NI60	K423,K63,K417,K17,K194,K185
O95396	K423
Q9UJW0	K422,K297,K357
Q96NT5	K422
O60716	K421,K486
B4DT73	K421
D4Q8H0	K420,K45
Q03933	K420,K435,K151
P02545	K420,K417,K378,K261
Q9NQ11	K420,K1157,K213
Q9H0S4	K420
Q15714	K420
Q15836	K42,K70
O75884	K42,K6
P01137	K42
Q9NYZ3	K42
B4DKD5	K42
Q99569	K42
O95073	K42
Q9HC16	K42
Q5XPI4-2	K419,K57,K1286,K13
P98170	K419,K390,K491,K311,K480,K85
O43824	K419,K270
Q92995	K418,K83
A2ABF9	K418,K401
O60346	K418,K1260
Q8N1F7	K417,K761,K718,K504,K538,K300
Q8NHH9	K417,K466
Q03252	K417,K415,K336,K361,K373,K331,K383,K328,K558,K559
Q96G03	K417,K360,K410,K604
Q8IZ13	K417
Q9NX74	K417
Q9NRX5	K417
O43474	K414
Q2M1J6	K414
O94874	K414
Q96BI1	K414
B4DE20	K413,K476,K556
Q96RU3	K413,K439
B9EKV4	K413,K390,K263
Q08170	K413
B4DT66	K413
P08908	K413
Q13435	K412,K891,K815,K331,K335,K403,K352,K198,K731,K875,K894,K332
Q9BYM8	K412,K457,K456,K436
B2RUU3	K412,K253,K439,K386,K496,K868
Q96RR5	K411,K457,K143,K158,K237,K205
O94763	K411
Q01955	K411
P50454	K410,K160,K35,K250
Q96PD2-2	K410
Q96QE5	K41,K55,K63,K42
Q02878	K41,K192,K83
F8WBZ9	K41,K130,K389
Q9C0C7-5	K41
Q9BT73	K41
Q9UEU0	K41
Q9NRZ9	K409,K715,K744
Q9H0B6	K409,K464,K442,K11,K563
B4DRI6	K408,K70
E9PAU2	K408,K409
Q96FV9	K408,K401
P26368	K408
Q8NFA0	K408
Q8NBS9	K407,K406
Q8NE01	K407,K398,K366,K410,K576
P01106-2	K407
P46940	K406,K567,K201,K431,K266,K674,K1389,K1358,K174,K1368,K401,K1653,K241,K269
Q6ZNK5	K406,K328,K388,K484,K312
Q32P28-3	K406,K142,K635
C9JA08	K406
Q6NXT4-2	K405
Q5BJF6	K404,K743,K657,K378,K98,K26,K801
B4E0C4	K404
Q6UVY6	K404
Q13561-2	K403,K313
G3V1C4	K403,K223,K261
O75746	K403,K171
Q9NW15	K403
Q15386	K402,K311,K1027,K398,K874,K793,K903
O60826	K402
Q86YJ7	K402
Q9UMN6	K400,K926,K355,K2700,K356,K1934,K1678
Q14978-2	K400,K503
Q92466	K40,K144,K243,K309
B1APC6	K40,K14,K68,K58,K27
Q9NS84	K40
Q9ULW3	K40
O43805	K40
Q8N0U8	K40
E7EV93	K40
Q969V5	K40
Q6ZNG3	K4,K9
P00441	K4,K76,K71
Q96GF1	K4,K47
Q92503	K4,K383,K518
O94906	K4,K3,K883,K359
Q9UBM7	K4,K142
P61970	K4
Q13203	K4
P50053	K4
Q9BXY8	K4
Q9Y225-2	K4
B2RNU7	K4
Q13404-1	K4
O96013	K4
P49753	K4
Q09666	K3990,K5774,K1690,K4623,K4139,K1668,K2976,K2831,K2294,K807,K1985,K4717,K2824,K4398,K3128,K3628,K681,K2514,K4190,K1642,K1002,K537,K5087,K5307,K1333,K435,K1184,K4281,K2594,K2696,K4169,K3734,K3803,K597,K3176,K4270,K2074,K4374,K1794
Q15046-2	K398,K249,K271,K16,K163
O60293	K398,K1087,K458
Q9H0H5	K397,K84,K308,K311,K394,K612,K35,K305
Q2L6I0	K397,K638,K179
Q71SW6	K397,K514,K536
O95573	K397,K275,K436,K369,K51,K13
O43854	K397
Q6NW34	K396,K449,K93
P08631	K396,K418,K263,K310,K437,K352
A8K2Y9	K396,K375,K265,K325
Q9UQE7	K396,K355,K729,K592,K436,K493,K427,K400,K874,K388,K895,K114
H0Y659	K396,K1027
Q6ZWE6	K396
Q9Y5J1	K395,K203,K175
Q9NPI1-2	K395,K103,K389
O94830	K395
Q8N4J0	K395
P49711	K395
Q8NCN4	K394,K210
Q9BZE1	K393
Q86YR5	K393
Q9NVP1	K392,K656,K127
Q9UPT5	K392,K590
Q8IYU8	K392,K126,K351
Q9H972	K392
Q9BZF9	K391,K941,K552,K1053,K163,K1078,K1216,K604,K968,K955,K500,K312,K470,K1122
O15270	K391
Q14247	K390,K245,K110,K79,K361,K266,K226,K379,K428,K221
E9PFA8	K390,K235
B4DL54	K390
P57737	K39,K529,K750
Q9NYB0	K39,K383,K252
Q9NS93	K39,K295,K343,K400
B4DEE8	K39
O75190	K39
Q01081	K39
Q9UNL4	K39
P31644	K39
P14209	K39
A6NNY8	K389
B7Z8Y7	K389
Q9Y679	K388,K335,K371,K132,K413
Q07065	K388,K290,K332
O43292	K388
Q5VZL5	K387,K942,K345
O14744	K387,K343,K333
B4DN86	K387,K287
Q5VZ89	K385,K424,K1440,K1007,K264
Q9P107	K383,K841
O15355	K383,K83,K521,K130
Q96EP9	K383
Q9NQ89	K382,K439
F5H780	K382,K277
Q12789	K382,K1884
P50750-2	K381,K77
B4DJL6	K381,K121
P19634	K380,K555
Q8N543	K380,K364
Q9UGN5	K380,K220
Q9UK45	K38,K9
F8VZ45	K38,K8,K5,K39
O00244	K38,K57
O15121	K38,K34
B8ZZN3	K38
Q9Y467	K38
Q9BRT9	K38
D3DU92	K38
O43172	K38
Q9P2D3	K379,K390
Q13098-7	K379,K353,K368,K373,K116,K385
Q92581	K379,K168
Q92994	K379
Q5QP82	K379
Q53H29	K379
Q9P2R3-4	K378,K678,K53
Q05655	K378,K199,K256
Q9NUD5	K378
Q969X6	K377,K94,K517,K368
Q6PI48	K377,K142,K562
P50570	K376,K90,K509,K15
Q9UKX7	K376,K364,K334,K374,K346,K368,K8,K369,K361
O95219	K376,K339
P31271	K376,K33
Q9NV06	K376,K295,K74,K417
Q9NUJ3	K376,K249
P49419	K375,K400,K218,K94
Q86UW9	K375,K369
P27797	K375,K358,K272,K41
Q9UMS4	K375,K135
O14757	K375
Q96J84-2	K375
A7E2X7	K374,K738
Q6PIJ6	K374
Q8IZE3	K374
Q9NRZ7	K373,K374,K363,K8
Q7Z5R6	K373,K159
Q8N442	K373
Q9UHB9	K372,K610,K448,K49,K400
O60291-2	K372,K443
Q9P2L0	K371,K886,K539
B0YJ89	K371,K376,K383,K45,K21,K373,K508
O43390	K371,K300,K339,K414,K224
Q05639	K371
O60503	K370,K31,K372,K1020
B4DNK0	K370,K11,K424
Q9UP52	K370
Q9NUX5	K370
Q9UNA1	K37,K306
B4DPD5	K37,K28,K47,K293
P04843	K37,K106,K465,K104
G3V1J0	K37
Q9HBM1	K37
Q99471	K37
Q8N2K0-2	K37
O00154	K369,K362,K78
O43791	K369,K215,K31
Q16543	K369,K147,K227,K149
Q9UQ80	K369,K144
O95470	K369,K10,K183,K328,K421
O15091	K369
Q15629	K369
P55036	K368,K371,K369,K372,K365,K376,K321,K377
Q9Y5X1	K368
Q86YS3	K367,K82
Q9NWF9-1	K367,K542
C9J9I1	K367
Q8N0S6-2	K367
B3KQV7	K366,K91,K60,K210
O75113	K366,K651,K157,K139
P35613	K366,K347,K307
Q9NYH9	K365,K318,K575,K452
O14929	K365,K210,K366,K320
D3DTY9	K365,K208,K229,K217,K137
O00400	K365
Q9Y6H5-3	K365
Q99570	K365
P10809	K364,K462,K205,K28,K269,K96,K418,K361,K551,K236,K301,K157,K130,K202,K493,K523,K369
Q9Y4P3	K364,K262,K62,K313,K447
P42566	K364,K225,K500,K774,K234,K152,K449,K292,K732
F4ZW62	K364,K186
P22830-2	K364
Q16533	K364
Q86V59	K363,K384,K3
Q9BTV6	K363,K368
Q9NY97	K363
Q9NUD9	K362,K448,K432
Q9HCS7	K362
P49411	K361,K368,K418,K447,K395,K182
Q9P2M7	K361,K234,K889,K368
O95391	K361
B4E3C6	K361
P41250	K360,K82,K509,K204,K537,K207
Q9BUJ2	K360,K350,K375,K499
A4D275	K360,K307
Q5STG3	K360,K263
Q9H223	K360
P14678-3	K36,K50,K54,K57
Q8N1H4	K36,K28
Q14469	K36,K27
Q9H3G5	K36,K208,K82
H3BT52	K36
P14635	K36
P11169	K36
Q9ULP9	K36
Q9P2J9	K36
P78395	K36
Q13286	K36
P03956	K36
Q92945	K359,K646,K346,K564
Q8IV08	K359,K396,K246,K228
Q9H3S7	K359,K1298,K1220
Q32NB8	K358,K293
O60337	K358,K20
Q92966	K358,K166
Q9UK97	K358
Q9Y3I0	K357,K451,K23,K282
P10827	K357,K381
Q8NHP6	K357,K302
Q5T3F8	K357
Q96JP5	K357
B4DNR8	K356,K195,K365,K109
Q9BTC8	K356
Q9ULC8-3	K356
Q6P1J9	K355,K524
Q9Y2D8	K355,K220
O43929	K355,K144
Q9BTD8	K355
Q9HDC5	K355
Q8NBX0	K355
Q99698	K3549,K1056,K689,K181,K1767,K204,K1089,K1413
Q03164	K3541,K3077,K381,K2965,K3870,K2276,K2889,K1919,K1712,K1147,K1345,K2444,K1329,K894
Q5JVF3-4	K354,K327
Q9NW07	K354
E5KN55	K353,K285,K308
Q96ST8	K353
A7YIJ8	K352,K3,K193,K139,K344,K72
Q99607	K352,K170
D6W5D9	K351,K619
Q6P1A2	K351
Q9Y6I4	K351
Q6UX71	K351
Q7Z4Q2	K351
Q8WWK9	K350,K606,K77,K98
P20020	K350,K368,K840,K351,K324,K499,K609,K452,K498,K915
P06576	K350,K259,K264,K55,K351
O75312	K350,K168,K390
Q9Y276	K350,K11,K94
O95271	K350,K1078
Q96BH1	K35,K424,K213
Q969S3	K35,K313
O75663	K35,K24,K29
P51809	K35,K17
Q8N5L8	K35
A8K0B5	K35
E9PEG8	K35
Q9NXK8	K35
D2CFK9	K349,K501,K396,K522
Q9BQ70	K349,K368
O75521	K349,K305
Q969U6	K349,K148
D7EHM2	K349,K11,K367,K395,K354
Q6DKK2	K349
Q7L5N7	K348,K516
Q8NF99	K348,K460
Q2KHT3	K348,K382,K582
Q12849	K348
G8JLB6	K347,K87,K72,K14
O95243	K347,K391,K186,K377
P50502	K347,K256,K237,K353,K255,K360,K248
B4DPG9	K347
Q7L592	K347
Q8NEZ5	K347
Q03001	K3461,K3532,K2681,K192,K4260
O43707	K346,K592,K853,K108,K701,K521,K437,K166,K323
O95071	K346,K337,K1222
P08621	K346,K250,K118
B7Z8T0	K346,K104,K379,K399,K103,K121
Q15738	K345,K344
B4DHQ3	K345,K304,K229,K155,K78,K276,K245
Q6ZUJ8	K345,K235,K41,K616
Q14457	K345
Q8TE76	K342,K829
F8W6G1	K342,K66
P63151-2	K342,K414
Q16850	K342,K358,K59,K336,K20,K331
O15056	K342
Q9H678	K342
A4D1U4	K341,K413
G5E947	K341
P21283	K340,K21
Q9Y4K3	K340
O15360	K34,K70,K612,K1363,K631
Q8WV22	K34,K52,K42,K72
P60866-2	K34,K46,K44,K75
Q53HG1	K34,K43
Q9GZU8	K34,K37,K62,K26
Q8TCW4	K34,K358
Q86VN1	K34,K166,K162
Q15435	K34,K134,K99,K275,K219,K287,K133
O43402	K34
P62891	K34
P43490	K339,K255,K32,K169
P51688	K339,K161,K196
Q5BKT4	K339
B4DYX9	K339
P35269	K339
P17480	K338,K480,K248
B4E3B0	K337,K8,K411
Q71SY5-3	K337,K748,K37
Q15910-2	K337,K466,K299
O95831	K337,K355,K342
Q9BVG9	K335,K373,K94,K376,K377
Q96A49	K335,K301,K292,K302
O60749	K335,K298,K484
O96006	K335,K263
Q9UBU8	K335,K174,K51,K36,K8,K175
Q9UBE0	K335,K109
Q9BTE6-3	K335,K106
Q6FI91	K335
P46734-3	K334,K98
Q8IXI2-3	K334,K406,K2,K502
Q9NQL2	K334,K373
Q86XR8	K334,K315
Q86Y97	K334,K202
Q5T1M5	K334
B1AHC3	K334
P30419	K334
Q9H8H0	K332,K567,K407
O75351	K332,K53,K434,K294,K403
Q92796-2	K332,K511
Q8IVD9	K332
Q9BY89	K332
Q7L3T8	K331,K62,K301
P49736	K331,K178,K407
Q9Y2Z0	K330,K69,K41
Q58FF8	K330
Q9UKF6	K33,K549,K144,K595,K365,K603
P13984	K33,K47,K25
Q9P0M9	K33,K45
Q9NYP9	K33,K124
Q8N960	K33
Q5T848	K329,K855,K912,K719,K278,K856,K554,K144,K890
O75475	K329,K56,K392,K232,K175,K113,K402,K152
A4FUA5	K329,K304
P48163	K329,K289,K173,K337
Q96F86	K329,K124,K46
Q5QJ74	K329
Q92845	K329
Q9Y4A5	K3285,K1644,K3446,K270,K3564,K2299,K3704,K3464,K2844,K1541,K1733,K2022,K3495,K558,K951
Q16795	K328,K370,K348
P39748	K326,K308
Q8TAQ2	K326,K271,K808,K373,K795,K848,K314,K773,K704,K823,K770
Q9ULF5	K326,K235,K169
P35520-2	K325,K97
Q7Z434	K325,K311
Q9BUI4	K325
B2RDF2	K324,K568,K8,K521,K331,K358
B4E0L0	K324,K421
Q9BR76	K324,K355
Q14332	K324
Q9P1A2	K324
Q32M63	K324
Q7Z5L9	K324
O75695	K323,K97
O76054	K323,K64
B0UXB6	K323
Q9H7D7	K322,K281
Q12904-2	K322
Q7Z3C6	K321,K34,K149
Q6IAN0	K321,K14
P18754-2	K321,K115
O43829	K321
Q6PI47	K321
Q9H0K1	K321
Q9UMR2	K320,K385,K298
Q9NVR0	K320,K223,K452,K625,K495,K579
Q9UPY3	K320,K1657,K228,K388
Q8IUH4	K320
P34949	K320
E9PMD2	K320
P98155	K32,K672,K435
Q8N5N7	K32,K45
Q96GY3	K32
P51587	K3196,K1777,K454,K1343,K1767,K2939,K1964,K838,K434,K2853,K1474,K1531,K100,K16,K1197,K1487,K776,K1094
H6WCP5	K318,K708,K148,K586,K637,K662,K129,K327
B4DGP8	K318,K39,K606,K493,K373,K354,K327,K494,K346,K335
O75844	K318,K347,K169,K170,K165
Q9Y6B5	K318,K304
Q9UL51	K318
Q96SW2	K317,K407,K334
P06746	K317,K326,K280
Q13505	K317,K17,K139
Q06124	K317
Q5T2T1	K316,K556
B4DX78	K316,K426,K230
Q5LJA9	K316,K239,K363,K93
Q9C0H2	K316
Q9NVD3	K316
Q92985-4	K316
Q9Y2C2	K316
P49792	K3151,K1828,K1038,K1383,K1085,K1800,K2650,K1808,K3178,K1152,K1571,K734,K500
Q8IX12	K315,K687,K176,K761,K799,K836,K738,K1139,K967
P08133	K315,K647,K607,K483
Q9GZN1	K315,K260,K250,K246
O15228	K315
Q9H329	K315
O96008	K315
P17480-2	K314,K580,K420,K309,K468,K621,K315,K348,K495,K531,K427
Q9BUZ4	K313,K467
P07339	K313,K194,K72,K127
Q96GL3	K313
P35222	K312,K625,K666,K180,K354
O95373	K312,K447,K306
P61073-2	K312,K275
Q9NUU6	K312
Q5T4B2	K312
Q9BT40	K312
Q2M1P5	K311,K946,K1158
P49642	K311,K384,K201
P16989	K311,K33,K268
P07858	K311,K165,K67
Q12959-2	K311
Q86SK9	K311
P10619	K311
O43818	K311
B1ANK7	K311
P08910	K310,K318
P11387	K310,K179,K712,K197,K484,K276,K172
Q6NUQ4	K310,K16,K84,K125
Q6PJG6	K31,K483
Q12931	K31,K432
Q9NVH2	K31,K308,K476,K418,K485
O76003	K31,K308,K171
B4DXJ1	K31,K27,K141
Q5VW32	K31,K240
P46060	K31,K160,K137
Q9Y6I8	K31
Q5TEA6	K31
Q13442	K31
Q05519	K309,K362,K376,K356,K451,K399,K328,K419,K379,K313
Q9BXP5	K309,K347
P20226	K309,K316,K333
P80303	K309,K119
Q13123	K309
O15554	K309
B4DP46	K309
Q15437	K309
P15529-2	K308,K65
Q9BTV5	K308,K483,K236
Q6P2D0	K308,K350,K392,K275,K331,K307
P33993	K308,K335,K387,K305,K352,K370,K449,K351,K471
Q96RP9-2	K308
Q4W5L4	K308
Q15311	K308
Q3ZCT1	K308
Q6PIW4	K308
Q8NEF9	K308
Q6IC98	K308
Q5HYK3	K308
O14617-5	K307,K815,K905,K793,K943,K399,K936
Q5VVJ2	K307,K544,K430
Q92973	K307,K385,K327,K626,K646
Q14774	K307,K293
Q6RFH5	K307
Q96PQ6	K307
Q9H2G4	K307
Q6UWP7	K306,K297,K412
Q8TCS8	K306,K275
Q6ZUX8	K306,K243,K156,K177
Q5T1Z8	K306,K1201,K1114,K294,K1191
Q9H8W5	K306
Q14166	K306
Q9UBD5-2	K305,K96,K198,K176
P48556	K305,K4,K105
Q13601	K305,K369,K378,K352,K327
Q9NUQ2	K305,K288
Q9BSL1	K305,K279,K62,K330
Q14204	K305,K1099,K1514,K4097,K1228,K218,K1483,K856,K1052,K1130,K2112,K4362,K4422,K3297,K1807,K4443
Q9HAH7	K304,K85
A6NED2	K304,K74
Q9UJK0	K304,K307,K308
Q12816	K304,K303,K298,K622
Q9NTX5	K304,K301
P21580	K304,K17,K541
Q9H5N1	K304,K161
Q8NCJ5	K304,K124
Q9UH62	K304,K107
Q8TCU6	K304
Q15431	K304
Q96DT7	K304
P51784	K303,K463,K191,K645,K896,K421,K420,K422,K447,K920
Q12874	K303,K289
A0JBR2	K303,K162,K385,K383
Q9UMX1	K303,K125
Q8NCT1	K303
O14727-4	K303
Q8WXF1	K303
B4DX68	K303
P35453	K303
Q9H8M5-3	K303
Q92905	K302,K309,K53,K210,K84,K180,K324,K295
Q13630	K302
Q8TB40	K302
A8K882	K302
Q9NW64	K301,K286,K290
Q9BU23	K301,K226
B4DVB8	K301,K183,K209,K25,K198,K116,K350,K310,K312
Q5JTY5	K301,K176
P62873	K301,K15
P13804	K301,K117,K332,K232
Q9UGV2	K301
Q00587	K301
Q9H1P3	K301
Q13077	K300,K76,K98
Q96J01	K300,K332,K329
B4DN88	K300,K118
Q9HCI6	K300
Q6UWL2-2	K300
P22695	K300
P25786	K30,K39
O60884	K30,K302,K226,K204,K62,K33
Q15459	K30,K259,K266,K367,K702,K786,K449,K258
Q53ET0	K30
P21397	K30
Q9BYD1	K30
F8WD31	K30
O75874	K3,K65,K400,K4
P53567	K3,K44
O95433	K3,K41,K39,K156
A4QPA9	K3,K35,K5
Q9Y6E2	K3,K310,K90,K179
P61353	K3,K22,K61,K52,K67,K117,K59
O15511-2	K3,K13,K23
O15162	K3,K128
Q9NVP2	K3
Q9Y255	K3
E2QRK0	K3
Q96IJ6-2	K3
Q9Y3D7	K3
Q9NWV4	K3
Q9NRC1	K299,K87,K258,K562
Q9Y597	K299,K730,K755
O94923	K299,K378
Q9Y3I1	K299,K220
Q9BXB4	K299
Q68DU8	K299
P53370	K299
Q9BTY2	K299
Q9GZM5	K298,K172
B4DRS6	K297,K260
P38432	K297,K233
P05388	K297,K166,K162,K264,K266,K246
Q7Z5Y7	K297
Q07002-3	K297
B7ZLX9	K296,K428,K293
P14324	K296,K264
E5KLJ5	K296,K25
H0Y696	K296,K223
O00232	K295,K98
Q5FBB7	K295,K55
B2RNT7	K295
Q9NZ52	K294,K38,K264,K687,K174,K210
Q9H8M7	K294,K350
Q5VVE5	K294,K194,K390
Q53EU6	K294
P58005	K294
Q13625	K293,K904
Q96A54	K293,K329
B4DZ33	K293,K280,K351,K236
Q04323	K293,K22
P04818	K292,K278,K93,K99
C9IZE4	K292
Q5SRN5	K292
Q9NP81	K292
Q9P0V3	K292
A8IE48	K292
Q5T8P6	K291,K933
A8YXX4	K291,K43,K241,K189,K25,K52,K118,K279,K333
A6NHR9	K291,K414,K1673,K279,K912,K92,K1152,K1885,K905,K277,K1470,K1149,K383,K1318
O60427	K291,K254
C9JIF9	K291,K195
Q9Y2U9	K291
Q96AG3	K291
Q9UHL4	K290,K51
Q149N2	K290
Q9HDC9	K29,K87,K250
Q5UGI3	K29,K63
Q96AX1	K29,K388,K535,K267
Q6NXE6	K29,K345
Q9BZL1	K29,K17
Q9UBU8-2	K29,K165
H3BNG3	K29
A8K761	K29
H0YH15	K29
F8WBD0	K29
Q8N8R7	K29
P55011	K289,K460
Q92925	K289,K193
B4DWA7	K289
Q86WV6	K289
B4E1C1	K289
P50749	K289
A8K639	K288,K39,K120,K670,K321
E7EMK3	K288,K320,K476,K360,K306
Q9BZZ5-2	K288,K309,K409,K426
Q15758	K288,K178
F5GXW1	K288
Q969Z3	K287,K97,K294,K229
D3DTH7	K287,K681,K475,K804,K360,K276
H3BRF5	K287,K65
Q9HAB8	K287
Q6P2E9	K287
Q9GZU3	K287
Q14145	K287
Q8NBN3	K286
B4DZF2	K285,K756,K344,K313
P11177	K285,K68
E9PDX1	K285,K581
P55081	K285,K249,K230
Q8TD31-2	K285
O76021	K285
O14681	K285
Q8N7P1	K285
Q6UWU4-2	K285
Q5BJD5	K284,K185
O75616	K284,K144
Q8IXU6	K284,K105
Q9NUJ1	K284
Q92665	K284
Q5BKZ1	K283,K269
Q5JPC1	K283,K241
Q96T58	K2823,K821,K2347,K1976,K2346,K2074,K3503,K1618,K507,K1158
Q9Y6Y8	K282,K630,K714,K616
Q7Z7B1	K282,K328,K195
B4DLV7	K282,K313,K7,K352
Q59ED7	K282,K300,K673
P50851	K282,K249,K585,K649
P30084	K282,K241
Q3T906	K282
Q9UID3	K282
Q7KZI7	K282
O75683	K281,K298
P55085	K281,K106
O94829	K281
E9KL37	K280,K347,K914,K393
Q96BP3	K280
Q9UBS8	K280
Q15072	K280
P53597	K280
Q9Y5B6	K280
P07199	K28,K58
Q0PNE2	K28,K48
B4DL07	K28,K423,K175
Q9H6H4	K28,K231,K25
Q9NWA0	K28
C9JYS5	K28
Q9BUY7	K28
O75937	K28
Q8N884	K279,K63,K252,K231,K171,K47,K282
P62495	K279,K310,K300
Q8IZ81	K279,K254
Q9H7Z7	K279
Q8WXE1	K279
P31350	K278,K321,K247
A3KFK8	K278,K290,K195,K173
B7Z6M0	K278,K134
O75439	K278,K109,K148,K383
Q9H4P4	K278
B4DS72	K277,K356
O75955	K277,K302
Q8NC42	K277
Q9Y448	K277
O95785	K277
Q5VT06	K2764,K2742,K1211,K3013,K383
Q92783	K276,K78,K346
Q53YL2	K276,K290
Q5W0Z9	K276
H0Y4G9	K276
Q96DF8	K276
Q9UNQ2	K275,K51
Q9BRB3-2	K275
Q96AD5	K275
O75821	K274,K9,K280
Q8TEL6	K274,K67,K511,K157,K426,K524,K574
P55209	K274,K34,K194,K271
O94888	K274,K309,K353,K346,K349,K273,K359
Q9GZT8	K274,K293,K270
A4D1G0	K274,K264
Q7L5N1	K274,K108,K75,K97,K159
Q6P6C2	K274
Q9GZR5	K274
Q8IZV5	K274
Q9NV92	K274
O00151	K273,K256,K296,K246
Q6UXN9	K273,K2,K262
Q9H1C4	K273,K136,K450,K496
B4E1R7	K273
O43808	K273
Q9P2K3-3	K272,K235
P50579	K272,K199
Q86Y13	K272,K1118,K623
Q8TBF8	K272
Q0VDD8-4	K2717,K125
Q9BYG3	K271,K257
P13489	K271,K238,K287,K283
Q9NV96	K271,K155
Q9UK73	K271
P05412	K271
Q08431	K271
Q13247	K271
P50443	K270,K575
Q16625	K270,K343,K266
Q9H6X2	K270,K111
P45984	K270
P11441	K27,K66,K6
G1K394	K27,K66
P53007	K27,K306,K19,K21,K309
Q9BY50	K27,K23,K24
O75386	K27
O75348	K27
Q9UJA2	K27
Q9Y6A4	K27
P01903	K27
Q00610	K269,K98,K227,K571,K36,K730,K100,K278,K86,K1130,K688,K637,K1155,K851,K43
Q96JM3	K269,K798,K147
Q9Y230	K269,K365,K288
P60228	K269,K279,K193,K265,K227,K172,K29
P23193	K269,K265
Q86VZ1	K269
Q8IYI6	K268,K409
P41252	K268,K285,K1000,K1115,K1216,K248,K1224
Q14181	K268,K236,K134,K318
Q49A26	K268,K176,K501,K39
O15055	K268,K127
Q99459	K268,K124
Q6AI08	K268
E5KTA5	K268
P10243	K267,K613
Q9BTT6	K267,K329
P29966	K267,K263
Q9HC06	K267,K248
P09622	K267,K211,K215,K259,K210,K13
B7Z5W8	K267,K187
P46063	K267,K185,K592
B4DJQ6	K266,K73
Q9NV79	K266,K330
Q9HA64	K266,K269
Q5T2R2	K266,K249
Q9NRD5	K266
Q13155	K265,K64
Q9UHC7	K265,K389
Q08211	K265,K33,K755
O43251-8	K265
[truncated: 1,442 more rows]
