# Supplementary material for: Tripartite degrons confer diversity and specificity on regulated protein degradation in the ubiquitin-proteasome system
Source: Nat Commun. 2016 Jan 6;7:10239. doi: 10.1038/ncomms10239 (PMC4729826; doi:10.1038/ncomms10239)
Supplement: Supplementary Data 4 — Lists of proteins with characterized isoforms, variants and mutants that affect primary degrons. [file ncomms10239-s5.xlsx]

## Sheet: primary_degron_splicing
Degron	UniProt ID	Degron start	Degron end	Degron sequence	UniProt Feature	Affected region start	Affected region end	Description of observed change
apcc_tpr_1	Q9S7I8	445	447	RIR	VAR_SEQ	417	447	RFWNVFGVPETAKKAAPKAVAEPFSHVNRIR -> SCRAIFSCESYSMKLLKTKTTRKTH (isoform 2).
apcc_tpr_1	P51955	443	445	GMR	VAR_SEQ	327	445	Missing (in isoform 3).
apcc_tpr_1	P51955	443	445	GMR	VAR_SEQ	385	445	Missing (in isoform 2).
cop1	P43268	74	80	DEQFVPD	VAR_SEQ	1	277	Missing (in isoform 3).
cop1	P50549	67	73	DEQFVPD	VAR_SEQ	61	79	AQVPDNDEQFVPDYQAESL -> V (isoform 2 and isoform 5).
dbox	Q13309	2	10	HRKHLQEIP	VAR_SEQ	1	169	Missing (in isoform 3).
kelch_keap1_1	O14920	34	39	NQETGE	VAR_SEQ	1	66	MSWSPSLTTQTCGAWEMKERLGTGGFGNVIRWHNQETGEQIAIKQCRQELSPRNRERWCLEIQIMR → MSSDGTI (in isoform 4).
kelch_keap1_1	O14920	34	39	NQETGE	VAR_SEQ	1	34	MSWSPSLTTQTCGAWEMKERLGTGGFGNVIRWHN → MFSGGCHSPGFGRPSPAFPAPGSPPPAPRPCR (in isoform 2).
kelch_keap1_1	Q64337	349	354	DPSTGE	VAR_SEQ	353	390	Missing (in isoform 2).
kelch_keap1_1	Q12830	729	734	DPENGE	VAR_SEQ	622	747	Missing (in isoform 2).
kelch_keap1_1	Q13402	1636	1641	DHDTGE	VAR_SEQ	1201	2215	Missing (in isoform 3 and isoform 4).
kelch_keap1_1	P20482	458	463	DNETGE	VAR_SEQ	1	850	Missing (in isoform A).
kelch_keap1_1	P20482	458	463	DNETGE	VAR_SEQ	1	578	Missing (in isoform B).
ken	P30307	150	154	NKEND	VAR_SEQ	124	153	Missing (in isoform 2 and isoform 5).
ken	Q96GD4	3	7	QKENS	VAR_SEQ	1	41	Missing (in isoform 4).
mdm2	Q9H3D4	55	62	FQHIWDFL	VAR_SEQ	1	108	MNFETSRCAT...QDSDLSDPMW → MLYLENNAQTQFSE (isoform 4 and isoform 6 and isoform 8 and isoform 10 and isoform 12).
mdm2	O15350	15	22	FEHLWSSL	VAR_SEQ	1	71	Missing (in isoform 10).
mdm2	O15350	15	22	FEHLWSSL	VAR_SEQ	1	62	MAQSTATSPDGGTTFEHLWSSLEPDSTYFDLPQSSRGNNEVVGGTDSSMDVFHLEGMTTSVM → MLYVGDPARHLAT (in isoform dN-Alpha and isoform dN-Beta and isoform dN-Gamma and isoform 11).
mdm2	P04637	19	26	FSDLWKLL	VAR_SEQ	1	132	Missing (in isoform 7 isoform 8 and isoform 9).
mdm2	P04637	19	26	FSDLWKLL	VAR_SEQ	1	39	Missing (in isoform 4 isoform 5 and isoform 6).
met	P08581	1002	1004	DYR	VAR_SEQ	765	1390	Missing (in isoform 3).
odph_vhl_1	G5EGD2	619	631	LAPFVDTYDMMQM	VAR_SEQ	415	719	ARKNSYDDVL...SSYSPFPMLS → IYSVTDEYEQ...LPKGSIRRQH (in isoform d).
odph_vhl_1	Q9Y2N7	490	502	LAPYISMDDDFQL	VAR_SEQ	364	669	Missing (in isoform 4).
ptk	P43403	290	296	DGYTPEP	VAR_SEQ	1	307	Missing (in isoform 2).
scf-trcp1	P35222	32	37	DSGIHS	VAR_SEQ	1	565	Missing (in isoform 2).
scf-trcp1	P16471	348	353	DSGRGS	VAR_SEQ	231	622	Missing (in isoform 3).
scf-trcp1	P16471	348	353	DSGRGS	VAR_SEQ	269	622	Missing (in isoform 7).
scf-trcp1	P16471	348	353	DSGRGS	VAR_SEQ	289	622	Missing (in isoform 6 and isoform 8).
scf-trcp1	P16471	348	353	DSGRGS	VAR_SEQ	310	622	Missing (in isoform 9).
scf-trcp1	P16471	348	353	DSGRGS	VAR_SEQ	337	349	GMKPTYLDPDTDS → EREQRQAQEARDS (in isoform 5).
scf-trcp1	P16471	348	353	DSGRGS	VAR_SEQ	338	376	MKPTYLDPDT...PQANPSTFYD → DPLMLGASHY...FTKATLTTVQ (in isoform 4).
scf-trcp1	P16471	348	353	DSGRGS	VAR_SEQ	350	622	Missing (in isoform 5).
scf-trcp1	P17181	534	539	DSGNYS	VAR_SEQ	435	557	Missing (in isoform 2).
scf_fbw7_2	P03070	699	705	PPTPPPE	VAR_SEQ	136	708	Missing (in isoform 17kT antigen).
siah	O75553	360	368	PPVAQVMPG	VAR_SEQ	214	588	Missing (in isoform DAB213).
siah	Q13118	200	208	IPCAAVSPN	VAR_SEQ	103	480	Missing (in isoform 3).
siah	Q13118	200	208	IPCAAVSPN	VAR_SEQ	135	480	Missing (in isoform 4).
siah	Q7Z6J0	600	608	RPTAAVTPI	VAR_SEQ	442	888	Missing (in isoform 2).
spop	Q9UER7	680	684	ADSST	VAR_SEQ	648	682	YVERQRSVHEKNGKKICTLPSPPSPLASLAPVADS → PAVPNPPFTASSAWYLQDKCGHTMRSRRDHRALRL (in isoform gamma).
spop	Q9UER7	680	684	ADSST	VAR_SEQ	653	688	RSVHEKNGKKICTLPSPPSPLASLAPVADSSTRVDS → SPAVPNPPFTASSAWYLQDKCGHTMRSRRDHRALRL (in isoform beta).
spop	Q9UER7	680	684	ADSST	VAR_SEQ	683	740	Missing (in isoform gamma).
spop	P03372	571	575	AGSTS	VAR_SEQ	458	595	VYTFLSSTLK...GEAEGFPATV → FTISHVEAKKRILNLHPKIFGNKWFPRV (in isoform 4).

## Sheet: primary_degron_mutagen
Degron	UniProt ID	Degron start	Degron end	Degron sequence	UniProt Feature	Affected region start	Affected region end	Description of observed change
apcc_tpr_1	Q960N3	481	483	GIR	MUTAGEN	431	483	Missing: In RH65; abnormal arrest in female meiosis.
cop1	O24646	38	45	EEIRRVPE	MUTAGEN	43	44	VP->AA: Abolishes interaction with COP1.
cop1	Q9SID1	229	236	EEHFLVPD	MUTAGEN	234	235	VP->AA: Abolishes interaction with COP1.
crl4_cdt2_1	P38936	145	157	TSMTDFYHSKRRL	MUTAGEN	144	150	QTSMTDF->ATSATDA: Abolishes interaction with PCNA and subsequent degradation by the proteasome.
crl4_cdt2_1	P38936	145	157	TSMTDFYHSKRRL	MUTAGEN	145	145	T->A: Reduces phosphorylation by Akt; no change in interaction with PCNA, CDK2 or CDK4; no change in subcellular location.
crl4_cdt2_1	P38936	145	157	TSMTDFYHSKRRL	MUTAGEN	145	145	T->D: No interaction with PCNA; 59% inhibition of CDK2 binding; modest inhibition of CDK4 binding; no change in subcellular location.
crl4_cdt2_1	P38936	145	157	TSMTDFYHSKRRL	MUTAGEN	146	146	S->A: No change in interaction with PCNA. Abolishes UV radiation-induced phosphorylation and subsequent degradation.
crl4_cdt2_1	P38936	145	157	TSMTDFYHSKRRL	MUTAGEN	146	146	S->D: Reduces interaction with PCNA.
crl4_cdt2_1	P38936	145	157	TSMTDFYHSKRRL	MUTAGEN	147	151	MTDFY->ATDAAA: Abolishes interaction with PCNA and subsequent degradation by the proteasome.
crl4_cdt2_1	P38936	145	157	TSMTDFYHSKRRL	MUTAGEN	154	156	KRR->AAA: Abolishes degradation by the proteasome without affecting the interaction with PCNA.
crl4_cdt2_1	Q9I9A7	4	16	MRVTDFFSQSKRG	MUTAGEN	7	7	T->A: Abolishes degradation by the proteasome due to the disrupted interaction with pcna.
crl4_cdt2_1	Q9I9A7	4	16	MRVTDFFSQSKRG	MUTAGEN	8	8	D->A: Abolishes degradation by the proteasome due to the disrupted interaction with pcna.
crl4_cdt2_1	Q9I9A7	4	16	MRVTDFFSQSKRG	MUTAGEN	14	14	K->A: Abolishes degradation by the proteasome without affecting the interaction with pcna.
crl4_cdt2_2	Q27368	151	163	NDITNYYKVKRRP	MUTAGEN	153	156	ITNY->ATAA: Abolishes interaction with PCNA and subsequent degradation by the proteasome.
dbox	P53350	336	344	NRKPLTVLN	MUTAGEN	337	337	R->A: Interferes with ubiquitination and subsequent proteasomal degradation in anaphase; when associated with A-340.
dbox	P53350	336	344	NRKPLTVLN	MUTAGEN	340	340	L->A: Interferes with ubiquitination and subsequent proteasomal degradation in anaphase; when associated with A-337.
kelch_actinfilin	P42260	881	885	APVIV	MUTAGEN	883	883	V->A: Abolishes interaction with KLHL17.
kelch_actinfilin	P42260	881	885	APVIV	MUTAGEN	884	884	I->A: Abolishes interaction with KLHL17.
kelch_keap1_1	Q16236	77	82	DEETGE	MUTAGEN	80	80	T->A: Loss of interaction with KEAP1.
kelch_keap1_1	Q96HS1	77	82	NVESGE	MUTAGEN	79	79	E->A: Loss of interaction with KEAP1; when associated with A-80.
kelch_keap1_1	Q96HS1	77	82	NVESGE	MUTAGEN	80	80	S->A: Loss of interaction with KEAP1; when associated with A-79.
ken	O43683	534	538	NKENY	MUTAGEN	535	535	K->A: Loss of ubiquitination and CDH1-dependent degradation; when associated with A-536 and A-537.
ken	O43683	534	538	NKENY	MUTAGEN	536	536	E->A: Loss of ubiquitination and CDH1-dependent degradation; when associated with A-535 and A-537.
ken	O43683	534	538	NKENY	MUTAGEN	537	537	N->A: Loss of ubiquitination and CDH1-dependent degradation; when associated with A-535 and A-536.
ken	O43683	624	628	DKENV	MUTAGEN	625	625	K->A: Loss of ubiquitination and CDH1-dependent degradation; when associated with A-626 and A-627.
ken	O43683	624	628	DKENV	MUTAGEN	626	626	E->A: Loss of ubiquitination and CDH1-dependent degradation; when associated with A-625 and A-627.
ken	O43683	624	628	DKENV	MUTAGEN	627	627	N->A: Loss of ubiquitination and CDH1-dependent degradation; when associated with A-625 and A-626.
mdm2	Q9H3D4	55	62	FQHIWDFL	MUTAGEN	55	55	F -> A: Abrogates transcriptional activity and interaction with transactivation inhibition domain; when associated with A-59 and A-62.
mdm2	Q9H3D4	55	62	FQHIWDFL	MUTAGEN	59	59	W->A: Abrogates transcriptional activity and interaction with transactivation inhibition domain; when associated with A-55 and A-62.
mdm2	Q9H3D4	55	62	FQHIWDFL	MUTAGEN	62	62	L -> A: Abrogates transcriptional activity and interaction with transactivation inhibition domain; when associated with A-55 and A-59.
mdm2	P04637	19	26	FSDLWKLL	MUTAGEN	20	20	S->A: Abolishes phosphorylation site.
mdm2	P04637	19	26	FSDLWKLL	MUTAGEN	20	20	S->D: Constitutively increased TP53 protein levels.
mdm2	P04637	19	26	FSDLWKLL	MUTAGEN	22	23	LW->QS: Loss of interaction with MDM2, leading to constitutively increased TP53 protein levels.
nend_ubrbox_4	Q9SSA8	1	3	MCG	MUTAGEN	2	2	C->A: Increased lifetime of the protein and accumulation in the nucleus.
odph_vhl_1	Q16665	400	413	LAPAAGDTIISLDF	MUTAGEN	400	400	L -> A: Abolishes VHLE3-dependent ubiquitination; when associated with A-397.
odph_vhl_1	Q16665	400	413	LAPAAGDTIISLDF	MUTAGEN	402	402	P->A: Abolishes in VHLE3-dependent ubiquitination, abolishes oxygen-dependent regulation of VP16, partially reduced VHLE target site ubiquitination and no interaction with VHL.
odph_vhl_1	Q16665	562	574	LAPYIPMDDDFQL	MUTAGEN	564	564	P->A: Increases HIF1A instability and reduces HIF1A-induced target gene transcriptional activation; when associated with A-402.
odph_vhl_1	Q16665	562	574	LAPYIPMDDDFQL	MUTAGEN	564	564	P->G: No change in VHL-dependent ubiquitination. Partially reduced VHLE target site ubiquitination. No VHLE target site ubiquitination; when associated with A-402.
odph_vhl_1	G5EGD2	619	631	LAPFVDTYDMMQM	MUTAGEN	621	621	P->G: Loss of egl-9-mediated hydroxylation resulting in the loss of interaction with vhl-1.
odph_vhl_1	Q9Y2N7	490	502	LAPYISMDDDFQL	MUTAGEN	492	492	P->A: Reduced ubiquitination.
ptk	P43403	290	296	DGYTPEP	MUTAGEN	292	292	Y->F: Induces constitutive TCR stimulation-independent NFAT induction.
scf-trcp1	Q15653	18	23	DSGLGS	MUTAGEN	19	19	S->A: No degradation; when associated with A-23.
scf-trcp1	Q15653	18	23	DSGLGS	MUTAGEN	23	23	S -> A: No degradation; when associated with A-19.
scf-trcp1	O00221	156	161	DSGIES	MUTAGEN	157	157	S->A: No degradation.
scf-trcp1	O00221	156	161	DSGIES	MUTAGEN	161	161	S->A: No degradation.
scf-trcp1	P19838	926	932	DSGVETS	MUTAGEN	932	932	S->A: Decrease in stimuli-induced phosphorylation. Loss of phosphorylation; when associated with A-921 and A-923.
scf-trcp1	P25963	31	36	DSGLDS	MUTAGEN	31	31	D->A: Loss of phosphorylation; when associated with A-35.
scf-trcp1	P25963	31	36	DSGLDS	MUTAGEN	32	32	S->A: Loss of phosphorylation, ubiquitination and degradation; when associated with A-36.
scf-trcp1	P25963	31	36	DSGLDS	MUTAGEN	32	32	S->T: Decrease in phosphorylation and degradation; when associated with T-36.
scf-trcp1	P25963	31	36	DSGLDS	MUTAGEN	35	35	D->A: Loss in phosphorylation; when associated with A-31.
scf-trcp1	P25963	31	36	DSGLDS	MUTAGEN	35	35	D->G: No change neither in phosphorylation, nor on degradation.
scf-trcp1	P25963	31	36	DSGLDS	MUTAGEN	36	36	S -> A: Loss of phosphorylation, ubiquitination, and degradation; when associated with A-32.
scf-trcp1	P25963	31	36	DSGLDS	MUTAGEN	36	36	S -> T: Decrease in phosphorylation and degradation; when associated with T-32.
scf-trcp1	Q9UKT4	144	149	DSGYSS	MUTAGEN	145	145	S->E: Degraded in similar manner to wild-type.
scf-trcp1	Q9UKT4	144	149	DSGYSS	MUTAGEN	145	145	S->N: Not mitotically degraded. Shows impaired interaction with BTRC and reduced phosphate incorporation; when associated with N-149.
scf-trcp1	Q9UKT4	144	149	DSGYSS	MUTAGEN	148	148	S->A: Degraded in similar manner to wild-type.
scf-trcp1	Q9UKT4	144	149	DSGYSS	MUTAGEN	149	149	S -> N: Not mitotically degraded. Shows impaired interaction with BTRC and reduced phosphate incorporation; when associated with N-145.
scf-trcp1	Q9UKT4	144	149	DSGYSS	MUTAGEN	149	149	S -> E: Degraded in similar manner to wild-type.
scf-trcp1	O95863	95	100	DSGKGS	MUTAGEN	96	96	S->A: Abolishes recognition and ubiquitination by BTRC which increases steady state level and half-life.
scf-trcp1	O95863	95	100	DSGKGS	MUTAGEN	98	98	K->R: No change. Complete loss of sensitivity to FBXL14- and BTRC-triggered degradation.
scf-trcp1	O95863	95	100	DSGKGS	MUTAGEN	100	100	S -> A: Lower sensitivity to BTRC-triggered degradation and impaired phosphorylation by GSK3B; when associated with A-96.
scf-trcp1	P05923	51	56	DSGNES	MUTAGEN	52	52	S->N: Complete loss of interaction with human BTRC, and of CD4 degradation activity; when associated with N-56.
scf-trcp1	P05923	51	56	DSGNES	MUTAGEN	56	56	S -> N: Complete loss of interaction with human BTRC, and of CD4 degradation activity; when associated with N-52.
scf-trcp1	Q53EL6	70	76	DSGRGDS	MUTAGEN	71	71	S->A: Strongly reduced interaction with BTRC. Strongly reduced ubiquitination.
scf-trcp1	Q53EL6	70	76	DSGRGDS	MUTAGEN	76	76	S -> A: Strongly reduced interaction with BTRC. Strongly reduced ubiquitination.
scf_coi1_1	Q9LVI4	303	320	LARKASLARFLEKRKERV	MUTAGEN	299	312	VALPLARKASLARF->GKKQSQRPDTTFAI: In jai3-1; dominant mutation that confers jasmonate insensitivity.
scf_coi1_1	Q9LVI4	303	320	LARKASLARFLEKRKERV	MUTAGEN	313	352	Missing in jai3-1; dominant mutation that confers jasmonate insensitivity.
scf_coi1_1	Q9LMA8	203	220	IARRASLHRFLEKRKDRV	MUTAGEN	202	228	Missing: In jaz1delta3A; dominant mutation that confers jasmonate insensitivity.
scf_coi1_1	Q9LMA8	203	220	IARRASLHRFLEKRKDRV	MUTAGEN	205	206	RR->AA: Loss of binding to COI1 and jasmonate insensitivity.
scf_coi1_1	Q9LMA8	203	220	IARRASLHRFLEKRKDRV	MUTAGEN	205	205	R->A: Loss of binding to COI1 but no effect on MYC2 binding.
scf_coi1_1	Q9LMA8	203	220	IARRASLHRFLEKRKDRV	MUTAGEN	206	206	R->A: Loss of binding to COI1 but no effect on MYC2 binding.
scf_coi1_1	Q8W4J8	221	238	QARKASLARFLEKRKERL	MUTAGEN	223	224	RK->AA: Loss of interaction with COI1 and resistant to coronatine-mediated degradation.
scf_coi1_1	Q8W4J8	221	238	QARKASLARFLEKRKERL	MUTAGEN	223	223	R->A: No effect.
scf_coi1_1	Q8W4J8	221	238	QARKASLARFLEKRKERL	MUTAGEN	224	224	K->A: No effect.
scf_coi1_1	Q8W4J8	221	238	QARKASLARFLEKRKERL	MUTAGEN	233	235	KRK->AAA: Loss of interaction with MYC2 and COI1 and loss of nuclear localization.
scf_coi1_1	Q8W4J8	221	238	QARKASLARFLEKRKERL	MUTAGEN	233	235	KRK->ARA: Sensitive to coronatine-mediated degradation and no effect on nuclear localization.
scf_coi1_1	Q8W4J8	221	238	QARKASLARFLEKRKERL	MUTAGEN	233	233	K->A: No effect on nuclear localization.
scf_coi1_1	Q8W4J8	221	238	QARKASLARFLEKRKERL	MUTAGEN	234	234	R->A: Loss of interaction with COI1 and resistant to coronatine-mediated degradation. Loss of nuclear localization.
scf_coi1_1	Q8W4J8	221	238	QARKASLARFLEKRKERL	MUTAGEN	235	235	K->A: No effect on interaction with MYC2 and nuclear localization.
scf_fbw7_1	P05412	236	243	PGETPPLS	MUTAGEN	243	243	S->A: Abolishes phosphorylation by DYRK2. Abolishes phosphorylation by GSK3B at Thr-239.
scf_fbw7_1	P01106	55	62	LLPTPPLS	MUTAGEN	58	58	T->A: Impairs interaction with FBXW7 and subsequent degradation by the proteasome.
scf_fbw7_1	P01106	55	62	LLPTPPLS	MUTAGEN	62	62	S -> A: Impairs interaction with FBXW7 and subsequent degradation by the proteasome.
scf_fbw7_2	P03070	699	705	PPTPPPE	MUTAGEN	701	701	T->A: Complete loss of interaction with host FBW7gamma isoform.
scf_skp2_cks1_1	P46527	183	190	SVEQTPKK	MUTAGEN	185	185	E->A,D,Q: Strongly reduced ubiquitination by a TRIM21-containing SCF(SKP2) complex.
scf_skp2_cks1_1	P46527	183	190	SVEQTPKK	MUTAGEN	187	187	T->A,D: No change in PKB/AKT1- nor UHMK1-mediated phosphorylation.
scf_skp2_cks1_1	P46527	183	190	SVEQTPKK	MUTAGEN	187	187	T->A: Abolishes phosphorylation-dependent ubiquitination.
scf_tir1_1	Q38825	82	94	QVVGWPPVRNYRK	MUTAGEN	87	87	P->S: In axr2-1; gain of function. Affects auxin-related developmental processes. Affects photomorphogenesis.
scf_tir1_1	P93830	82	94	QVVGWPPVRSYRK	MUTAGEN	88	88	P->L: In axr3-1; gain of function. Affects auxin-related developmental processes. Affects photomorphogenesis.
scf_tir1_1	P93830	82	94	QVVGWPPVRSYRK	MUTAGEN	89	89	V->G: In axr3-3; gain of function. Affects auxin-related developmental processes. Affects photomorphogenesis.
scf_tir1_1	Q9XFM0	48	60	PVVGWPPVRSSRR	MUTAGEN	53	53	P->L: In iaa28-1; gain of function. Affects auxin-related developmental processes.
scf_tir1_1	Q38830	69	81	QVVGWPPIGLHRM	MUTAGEN	74	74	P->S: In bdl; gain of function. Affects auxin-related developmental processes.
scf_tir1_1	Q38822	64	76	QIVGWPPVRSYRK	MUTAGEN	67	67	G->E: In shy2-3; gain of function. Affects auxin-related developmental processes. Affects photomorphogenesis.
scf_tir1_1	Q38822	64	76	QIVGWPPVRSYRK	MUTAGEN	69	69	P->S: In shy2-2; gain of function. Affects auxin-related developmental processes. Affects photomorphogenesis.
siah	Q9HB71	59	67	KPAAVVAPI	MUTAGEN	64	64	V->N: Abolishes interaction with SIAH1; when associated with N-66.
siah	Q9HB71	59	67	KPAAVVAPI	MUTAGEN	66	66	P->N: Abolishes interaction with SIAH1; when associated with N-64.

## Sheet: primary_degron_variant
Degron	UniProt ID	Degron start	Degron end	Degron sequence	UniProt Feature	Affected region start	Affected region end	Description of observed change
crl4_cdt2_1	P38936	145	157	TSMTDFYHSKRRL	VARIANT	149	149	D -> G (in dbSNP:rs1801724).
crl4_cdt2_1	P49918	270	282	PLISDFFAKRKRS	VARIANT	274	274	D -> N (in Intrauterine growth retardation, metaphyseal dysplasia, adrenal hypoplasia congenita, and genital anomalies (IMAGE)).
crl4_cdt2_1	P49918	270	282	PLISDFFAKRKRS	VARIANT	276	276	F -> S (in IMAGE; PCNA binding is disrupted).
crl4_cdt2_1	P49918	270	282	PLISDFFAKRKRS	VARIANT	276	276	F -> V (in IMAGE).
crl4_cdt2_1	P49918	270	282	PLISDFFAKRKRS	VARIANT	278	278	K -> E (in IMAGE; PCNA binding is disrupted).
crl4_cdt2_1	P49918	270	282	PLISDFFAKRKRS	VARIANT	279	279	R -> P (in IMAGE).
ken	O43683	534	538	NKENY	VARIANT	534	534	N -> D (in dbSNP:rs36109304).
klhl2	Q96J92	557	566	EPEEPEADQH	VARIANT	562	562	E -> K (in PHA2B; impaired interaction with KLHL3).
klhl2	Q96J92	557	566	EPEEPEADQH	VARIANT	564	564	D -> A (in PHA2B; impaired interaction with KLHL3).
klhl2	Q96J92	557	566	EPEEPEADQH	VARIANT	565	565	Q -> E (in PHA2B; impaired interaction with KLHL3).
mdm2	P04637	19	26	FSDLWKLL	VARIANT	24	24	K -> N (in a sporadic cancer; somatic mutation).
odph_vhl_1	Q99814	529	542	LAPYIPMDGEDFQL	VARIANT	534	534	P -> L (in Erythrocytosis, familial, 4 ECYT4; impairs interaction with EGLN1 and VHL).
odph_vhl_1	Q99814	529	542	LAPYIPMDGEDFQL	VARIANT	535	535	M -> T (in Erythrocytosis, familial, 4 ECYT4).
odph_vhl_1	Q99814	529	542	LAPYIPMDGEDFQL	VARIANT	535	535	M -> V (in Erythrocytosis, familial, 4 ECYT4; impairs interaction with EGLN1).
odph_vhl_1	Q99814	529	542	LAPYIPMDGEDFQL	VARIANT	537	537	G -> R (in Erythrocytosis, familial, 4 ECYT4; impairs interaction with EGLN1 and VHL).
odph_vhl_1	Q99814	529	542	LAPYIPMDGEDFQL	VARIANT	537	537	G -> W (in Erythrocytosis, familial, 4 ECYT4; gain of function; affects hydroxylation).
odph_vhl_1	Q99814	529	542	LAPYIPMDGEDFQL	VARIANT	540	540	F -> L (in Erythrocytosis, familial, 4 ECYT4; affects the interaction with EGLN1 and VHL).
scf-trcp1	P35222	32	37	DSGIHS	VARIANT	25	33	Missing (in hepatocellular carcinoma).
scf-trcp1	P35222	32	37	DSGIHS	VARIANT	32	32	D -> A (in hepatocellular carcinoma).
scf-trcp1	P35222	32	37	DSGIHS	VARIANT	32	32	D -> G (in Pilomatrixoma (PTR) and hepatocellular carcinoma).
scf-trcp1	P35222	32	37	DSGIHS	VARIANT	32	32	D -> Y (in Pilomatrixoma (PTR), hepatoblastoma and hepatocellular carcinoma).
scf-trcp1	P35222	32	37	DSGIHS	VARIANT	33	33	S -> F (in Pilomatrixoma (PTR), Medulloblastoma (MDB) and hepatocellular carcinoma).
scf-trcp1	P35222	32	37	DSGIHS	VARIANT	33	33	S -> L (in hepatocellular carcinoma).
scf-trcp1	P35222	32	37	DSGIHS	VARIANT	33	33	S -> Y (in colorectal cancer and Pilomatrixoma (PTR); enhances transactivation of target genes).
scf-trcp1	P35222	32	37	DSGIHS	VARIANT	34	34	G -> E (in Pilomatrixoma (PTR)).
scf-trcp1	P35222	32	37	DSGIHS	VARIANT	34	34	G -> R (in hepatocellular carcinoma).
scf-trcp1	P35222	32	37	DSGIHS	VARIANT	34	34	G -> V (in hepatoblastoma).
scf-trcp1	P35222	32	37	DSGIHS	VARIANT	35	35	I -> S (in hepatocellular carcinoma).
scf-trcp1	P35222	32	37	DSGIHS	VARIANT	37	38	SG -> W (in hepatocellular carcinoma).
scf-trcp1	P35222	32	37	DSGIHS	VARIANT	37	37	S -> A (in Medulloblastoma (MDB) and hepatocellular carcinoma; enhances transactivation of target genes).
scf-trcp1	P35222	32	37	DSGIHS	VARIANT	37	37	S -> C (in Pilomatrixoma (PTR), hepatoblastoma and ovarian cancer).
scf-trcp1	P35222	32	37	DSGIHS	VARIANT	37	37	S -> F (in Pilomatrixoma (PTR)).
scf-trcp1	P35222	32	37	DSGIHS	VARIANT	37	37	S -> Y (in hepatocellular carcinoma).
scf-trcp1	P25963	31	36	DSGLDS	VARIANT	32	32	S -> I (in Ectodermal dysplasia, anhidrotic, with T-cell immunodeficiency autosomal dominant (ADEDAID); dbSNP:rs28933100).
scf_fbw7_1	P01106	55	62	LLPTPPLS	VARIANT	57	57	P -> S (in a Burkitt lymphoma sample).
scf_fbw7_1	P01106	55	62	LLPTPPLS	VARIANT	59	59	P -> A (in a Burkitt lymphoma sample).
spop	P10275	645	649	ASSTT	VARIANT	645	645	A -> D (in dbSNP:rs1800053).
spop	P10275	645	649	ASSTT	VARIANT	647	647	S -> N (in prostate cancer).

## Sheet: primary_degron_uniprotIDs
UniProt ID		Splicing	Mutagen	Variants
A7XXZ0
B2XVS2
F4IDA7
G5EGD2		G5EGD2	G5EGD2
O00221			O00221
O08850
O08899
O14920		O14920
O15350		O15350
O22259
O24646			O24646
O43597
O43609
O43683			O43683	O43683
O60216
O60566
O75367
O75553		O75553
O93355
O95863			O95863
O95997
P01106			P01106	P01106
P03070		P03070	P03070
P03116
P03230
P03367
P03372		P03372
P04637		P04637	P04637	P04637
P05412			P05412
P05923			P05923
P07818
P08581		P08581
P10071
P10275				P10275
P13051
P13128
P14635
P16471		P16471
P17181		P17181
P17535
P18606
P18848
P19538
P19838			P19838
P20248
P20482		P20482
P24864
P24864-3
P24869
P25963			P25963	P25963
P26309
P26350
P27895
P30307		P30307
P34244
P35222		P35222		P35222
P36956
P38634
P38936			P38936	P38936
P41161
P42260			P42260
P42736
P43146
P43268		P43268
P43403		P43403	P43403
P46527			P46527
P46531
P49677
P49680
P49757
P49918				P49918
P49919
P50082
P50549		P50549
P51805
P51955		P51955
P53197
P53350			P53350
P93830			P93830
P97428
P98174
Q02363
Q0VGT2
Q12158
Q12830		Q12830
Q12834
Q12959
Q13118		Q13118
Q13309		Q13309
Q13402		Q13402
Q13501
Q14494
Q15653			Q15653
Q16236			Q16236
Q16633
Q16665			Q16665
Q24167
Q24306
Q27368			Q27368
Q38822			Q38822
Q38825			Q38825
Q38830			Q38830
Q3E906
Q53EL6			Q53EL6
Q5JSP0
Q5JTC6
Q60795
Q64337		Q64337
Q6PGQ7
Q7Z6J0		Q7Z6J0
Q86TG7
Q86YC2
Q8L3Z8
Q8LPL5
Q8NI77
Q8W4J8			Q8W4J8
Q8WWK9
Q91603
Q960N3			Q960N3
Q96FF9
Q96GD4		Q96GD4
Q96HS1			Q96HS1
Q96J92				Q96J92
Q99741
Q99814				Q99814
Q9BYP7
Q9H211
Q9H3D4		Q9H3D4	Q9H3D4
Q9H4A3
Q9HAW4
Q9HB71			Q9HB71
Q9I9A7			Q9I9A7
Q9IA80
Q9LMA8			Q9LMA8
Q9LUM4
Q9LVI4			Q9LVI4
Q9M2R1
Q9M7I2
Q9NQR1
Q9S7I8		Q9S7I8
Q9S7M2
Q9SID1			Q9SID1
Q9SSA8			Q9SSA8
Q9SZA4
Q9UER7		Q9UER7
Q9UHB7
Q9UKT4			Q9UKT4
Q9UM11
Q9UM13
Q9VHV8
Q9XFM0			Q9XFM0
Q9Y2N7		Q9Y2N7	Q9Y2N7
Q9Y3S1
Q9Y6R0
Q9YGM5
Q9YGM7
Q9YGN0
