# Supplementary material for: Tripartite degrons confer diversity and specificity on regulated protein degradation in the ubiquitin-proteasome system
Source: Nat Commun. 2016 Jan 6;7:10239. doi: 10.1038/ncomms10239 (PMC4729826; doi:10.1038/ncomms10239)
Supplement: Supplementary Data 5 — Lists of proteins with characterized isoforms, variants and mutants that affect secondary degrons. [file ncomms10239-s6.xlsx]

## Sheet: secondary_degron_splicing
UniProt ID	Deg lysine	Lys containing segment	UniProt Feature	Affected region start	Affected region end	Description
Q9Y2N7	467	ENVHRLFTSGKDTEAVETDLD	VAR_SEQ	324	669	Missing (in isoform 6).
Q9Y2N7	467	ENVHRLFTSGKDTEAVETDLD	VAR_SEQ	364	669	Missing (in isoform 4).
Q9Y2N7	570	SASSPMAGARKRTLAQSSEDE	VAR_SEQ	324	669	Missing (in isoform 6).
Q9Y2N7	570	SASSPMAGARKRTLAQSSEDE	VAR_SEQ	364	669	Missing (in isoform 4).
P30307	151	RDAMCSSSANKENDNGNLVDS	VAR_SEQ	124	153	Missing (in isoform 2 and isoform 5).
Q00987	446	EPCVICQGRPKNGCIVHGKTG	VAR_SEQ	103	491	Missing (in isoform Mdm2-E).
O00141	4	MTVKTEAAKGTLTY	VAR_SEQ	1	25	MTVKTEAAKGTLTYSRMRGMVAILI -> MGEMQGALARARLESLLRPRHKKRAEAQKRSESFLLSGL (isoform 3).
O00141	4	MTVKTEAAKGTLTY	VAR_SEQ	1	25	MTVKTEAAKGTLTYSRMRGMVAILI -> MKPSKRFFISPPSST (isoform 4).
O00141	4	MTVKTEAAKGTLTY	VAR_SEQ	1	25	MTVKTEAAKGTLTYSRMRGMVAILI -> MSSQSSSLSEAC (isoform 5).
O00141	9	MTVKTEAAKGTLTYSRMRG	VAR_SEQ	1	25	MTVKTEAAKGTLTYSRMRGMVAILI -> MVNKDMNGFP...PRTFWTNDDP (isoform 2).
O00141	9	MTVKTEAAKGTLTYSRMRG	VAR_SEQ	1	25	MTVKTEAAKGTLTYSRMRGMVAILI -> MGEMQGALARARLESLLRPRHKKRAEAQKRSESFLLSGL (isoform 3).
O00141	9	MTVKTEAAKGTLTYSRMRG	VAR_SEQ	1	25	MTVKTEAAKGTLTYSRMRGMVAILI -> MKPSKRFFISPPSST (isoform 4).
O00141	9	MTVKTEAAKGTLTYSRMRG	VAR_SEQ	1	25	MTVKTEAAKGTLTYSRMRGMVAILI -> MSSQSSSLSEAC (isoform 5).
O00141	29	GMVAILIAFMKQRRMGLNDFI	VAR_SEQ	1	25	MTVKTEAAKGTLTYSRMRGMVAILI -> MVNKDMNGFP...PRTFWTNDDP (isoform 2).
O00141	29	GMVAILIAFMKQRRMGLNDFI	VAR_SEQ	1	25	MTVKTEAAKGTLTYSRMRGMVAILI -> MGEMQGALARARLESLLRPRHKKRAEAQKRSESFLLSGL (isoform 3).
O00141	29	GMVAILIAFMKQRRMGLNDFI	VAR_SEQ	1	25	MTVKTEAAKGTLTYSRMRGMVAILI -> MKPSKRFFISPPSST (isoform 4).
O00141	29	GMVAILIAFMKQRRMGLNDFI	VAR_SEQ	1	25	MTVKTEAAKGTLTYSRMRGMVAILI -> MSSQSSSLSEAC (isoform 5).
P06401	388	SDFQPPALKIKEEEEGAEASA	VAR_SEQ	1	594	Missing (in isoform 3).
P06401	388	SDFQPPALKIKEEEEGAEASA	VAR_SEQ	17	635	Missing (in isoform 4).
O15503	156	CIDSHLGEPHKFKREWASVMR	VAR_SEQ	138	164	AVVGLLYPCIDSHLGEPHKFKREWASV → GIHPQISSIFVLGSLVYFSQEASRWGT (isoform 2).
O15503	156	CIDSHLGEPHKFKREWASVMR	VAR_SEQ	165	277	Missing (in isoform 2).
O15503	158	DSHLGEPHKFKREWASVMRCI	VAR_SEQ	138	164	AVVGLLYPCIDSHLGEPHKFKREWASV → GIHPQISSIFVLGSLVYFSQEASRWGT (isoform 2).
O15503	158	DSHLGEPHKFKREWASVMRCI	VAR_SEQ	165	277	Missing (in isoform 2).
P46937	97	RLRKLPDSFFKPPEPKSHSRQ	VAR_SEQ	1	178	Missing (in isoform 4).
Q9NXR8	96	IYDLVDRHLRKLDQELAKFKM	VAR_SEQ	90	93	VDRH -> DLWN (in isoform 3).
Q9NXR8	96	IYDLVDRHLRKLDQELAKFKM	VAR_SEQ	90	92	VDR -> QHF (in isoform 2).
Q9NXR8	96	IYDLVDRHLRKLDQELAKFKM	VAR_SEQ	93	418	Missing (in isoform 2).
Q9NXR8	96	IYDLVDRHLRKLDQELAKFKM	VAR_SEQ	94	418	Missing (in isoform 3).
Q7Z434	500	DGGPRPQADRKFQEREVPCHR	VAR_SEQ	125	540	Missing (in isoform 5).
Q7Z434	500	DGGPRPQADRKFQEREVPCHR	VAR_SEQ	132	540	Missing (in isoform 2 and isoform 6).
Q7Z434	500	DGGPRPQADRKFQEREVPCHR	VAR_SEQ	149	540	Missing (in isoform 3).
Q00653	855	RLLRGPETRDKLPSTAEVKED	VAR_SEQ	429	900	Missing (in isoform 3).
Q00653	855	RLLRGPETRDKLPSTAEVKED	VAR_SEQ	860	860	Missing (in isoform 4).
P35222	19	ELDMAMEPDRKAAVSHWQQQS	VAR_SEQ	1	565	Missing (in isoform 2).
P35222	49	ATTTAPSLSGKGNPEEEDVDT	VAR_SEQ	1	565	Missing (in isoform 2).
P04637	101	WPLSSSVPSQKTYQGSYGFRL	VAR_SEQ	1	132	Missing (in isoform 7 isoform 8 and isoform 9).
P04637	120	RLGFLHSGTAKSVTCTYSPAL	VAR_SEQ	1	132	Missing (in isoform 7 isoform 8 and isoform 9).
P04637	132	VTCTYSPALNKMFCQLAKTCP	VAR_SEQ	1	132	Missing (in isoform 7 isoform 8 and isoform 9).
P04637	139	ALNKMFCQLAKTCPVQLWVDS	VAR_SEQ	1	132	Missing (in isoform 7 isoform 8 and isoform 9).
P04637	370	GGSRAHSSHLKSKKGQSTSRH	VAR_SEQ	342	393	Missing (in isoform 2 isoform 5 and isoform 8).
P04637	370	GGSRAHSSHLKSKKGQSTSRH	VAR_SEQ	347	393	Missing (in isoform 3 isoform 6 and isoform 9).
P04637	372	SRAHSSHLKSKKGQSTSRHKK	VAR_SEQ	342	393	Missing (in isoform 2 isoform 5 and isoform 8).
P04637	372	SRAHSSHLKSKKGQSTSRHKK	VAR_SEQ	347	393	Missing (in isoform 3 isoform 6 and isoform 9).
P04637	373	RAHSSHLKSKKGQSTSRHKKL	VAR_SEQ	342	393	Missing (in isoform 2 isoform 5 and isoform 8).
P04637	373	RAHSSHLKSKKGQSTSRHKKL	VAR_SEQ	347	393	Missing (in isoform 3 isoform 6 and isoform 9).
P04637	381	SKKGQSTSRHKKLMFKTEGPD	VAR_SEQ	342	393	Missing (in isoform 2 isoform 5 and isoform 8).
P04637	381	SKKGQSTSRHKKLMFKTEGPD	VAR_SEQ	347	393	Missing (in isoform 3 isoform 6 and isoform 9).
P04637	382	KKGQSTSRHKKLMFKTEGPDS	VAR_SEQ	342	393	Missing (in isoform 2 isoform 5 and isoform 8).
P04637	382	KKGQSTSRHKKLMFKTEGPDS	VAR_SEQ	347	393	Missing (in isoform 3 isoform 6 and isoform 9).
P04637	386	STSRHKKLMFKTEGPDSD	VAR_SEQ	342	393	Missing (in isoform 2 isoform 5 and isoform 8).
P04637	386	STSRHKKLMFKTEGPDSD	VAR_SEQ	347	393	Missing (in isoform 3 isoform 6 and isoform 9).
P23760	437	ASCSQRLDHMKSLDSLPTSQS	VAR_SEQ	207	479	Missing (in isoform Pax3B).
P23760	437	ASCSQRLDHMKSLDSLPTSQS	VAR_SEQ	216	479	Missing (in isoform Pax3A).
P23760	437	ASCSQRLDHMKSLDSLPTSQS	VAR_SEQ	393	479	MGLLTNHGGV...QYGQSKPWTF → PFIISSQISRK (in isoform Pax3G).
P23760	437	ASCSQRLDHMKSLDSLPTSQS	VAR_SEQ	393	479	MGLLTNHGGV...QYGQSKPWTF → PFIISSQISLGFKSF (in isoform Pax3H).
P23760	475	GYQYGQYGQSKPWTF	VAR_SEQ	207	479	Missing (in isoform Pax3B).
P23760	475	GYQYGQYGQSKPWTF	VAR_SEQ	216	479	Missing (in isoform Pax3A).
P23760	475	GYQYGQYGQSKPWTF	VAR_SEQ	393	479	MGLLTNHGGV...QYGQSKPWTF → PFIISSQISRK (in isoform Pax3G).
P23760	475	GYQYGQYGQSKPWTF	VAR_SEQ	393	479	MGLLTNHGGV...QYGQSKPWTF → PFIISSQISLGFKSF (in isoform Pax3H).
P23760	475	GYQYGQYGQSKPWTF	VAR_SEQ	475	479	KPWTF -> AFHYLKPDIA (in isoform 6 and isoform 7).
P23760	475	GYQYGQYGQSKPWTF	VAR_SEQ	475	479	KPWTF -> AFHYLKPDIAWFQILLNTFDKSSGEEEDLEQ (in isoform Pax3E).
O15105	64	GPGRAGCCLGKAVRGAKGHHH	VAR_SEQ	1	215	Missing (in isoform 2).
O15105	70	CCLGKAVRGAKGHHHPHPPAA	VAR_SEQ	1	215	Missing (in isoform 2).

## Sheet: secondary_degron_mutagen
UniProt ID	Deg lysine	Lys containing segment	UniProt Feature	Affected region start	Affected region end	Description
Q9Y2N7	467	ENVHRLFTSGKDTEAVETDLD	MUTAGEN	467	467	K->R: No loss of ubiquitination. Reduced ubiquitination; when associated with R-570.
Q9Y2N7	570	SASSPMAGARKRTLAQSSEDE	MUTAGEN	570	570	K->R: No loss of ubiquitination. Reduced ubiquitination; when associated with R-467.
Q3U182	628	LTGDSSPGFSKEIAAALAGVP	MUTAGEN	628	628	K->R: Translocates to the nucleus and no COP1-mediated degradation.
P08775	1859	SSPEYTPASPKYSPTSPKYSP	MUTAGEN	1859	1859	K->R: Loss of ubiquitination, no effect on interaction with WWP2; when associated with R-1866; R-1873; R-1887; R-1908 and R-1922.
P08775	1866	ASPKYSPTSPKYSPTSPKYSP	MUTAGEN	1866	1866	K->R: Loss of ubiquitination, no effect on interaction with WWP2; when associated with R-1859; R-1873; R-1887; R-1908 and R-1922.
P08775	1873	TSPKYSPTSPKYSPTSPTYSP	MUTAGEN	1873	1873	K->R: Loss of ubiquitination, no effect on interaction with WWP2; when associated with R-1859; R-1866; R-1887; R-1908 and R-1922.
P08775	1887	TSPTYSPTTPKYSPTSPTYSP	MUTAGEN	1887	1887	K->R: Loss of ubiquitination, no effect on interaction with WWP2; when associated with R-1859; R-1866; R-1873; R-1908 and R-1922.
P08775	1908	TSPVYTPTSPKYSPTSPTYSP	MUTAGEN	1908	1908	K->R: Loss of ubiquitination, no effect on interaction with WWP2; when associated with R-1859; R-1866; R-1873; R-1887 and R-1922.
P08775	1922	TSPTYSPTSPKYSPTSPTYSP	MUTAGEN	1922	1922	K->R: Loss of ubiquitination, no effect on interaction with WWP2; when associated with R-1859; R-1866; R-1873; R-1887 and R-1908.
Q86WV6	150	APAEISAVCEKGNFNVAHGLA	MUTAGEN	150	150	K->R: Abolishes ubiquitination, homodimerization and subsequent production of IFN-beta.
P04035	248	FARVLEEEENKPNPVTQRVKM	MUTAGEN	248	248	K->R: Abolishes sterol-mediated ubiquitination and degradation; when associated with R-89.
P04035	89	QFQNLRQLGSKYILGIAGLFT	MUTAGEN	89	89	K->R: Abolishes sterol-mediated ubiquitination and degradation; when associated with R-248.
P06401	388	SDFQPPALKIKEEEEGAEASA	MUTAGEN	388	388	K->R: Great loss of sumoylation; when associated with R-7. Completely abolishes sumoylation; when associated with R-7 and R-531. Loss of CUEDC2-mediated protein degradation.
O15503	156	CIDSHLGEPHKFKREWASVMR	MUTAGEN	156	156	K->R: Loss of ubiquitination and degradation.
O15503	158	DSHLGEPHKFKREWASVMRCI	MUTAGEN	158	158	K->R: Loss of ubiquitination and degradation.
P25963	21	WAMEGPRDGLKKERLLDDRHD	MUTAGEN	21	21	K->R: Little change in Tax-stimulated transactivation. No sumoylation. Greatly reduced Tax- or cytokine-stimulated transactivation and decrease in ubiquitination and degradation; when associated with R-22.
P25963	22	AMEGPRDGLKKERLLDDRHDS	MUTAGEN	22	22	K->R: Little change in Tax-stimulated transactivation. No sumoylation. Greatly reduced Tax- or cytokine-stimulated transactivation and decrease in ubiquitination and degradation; when associated with R-21.
P25963	38	DRHDSGLDSMKDEEYEQMVKE	MUTAGEN	38	38	K->R: No change in Tax-stimulated transactivation.
P25963	47	MKDEEYEQMVKELQEIRLEPQ	MUTAGEN	45	52	MVKELQEI->AAKEAQEA: No nuclear export.
P25963	47	MKDEEYEQMVKELQEIRLEPQ	MUTAGEN	47	47	K->R: Little change in Tax-stimulated transactivation.
Q9Y2I6	495	GLREKLTLALKENSRLQKEIV	MUTAGEN	495	497	KEN->AAA: Disrupts binding to CDC20 and FZR1 and prevents ubiquitination and subsequent degradation of NINL; when associated with 633-A--A-636.
P04637	291	DRRTEEENLRKKGEPHHELPP	MUTAGEN	291	292	KK->RR: Abolishes polyubiquitination by MKRN1.
P04637	292	RRTEEENLRKKGEPHHELPPG	MUTAGEN	291	292	KK->RR: Abolishes polyubiquitination by MKRN1.
P04637	319	PNNTSSSPQPKKKPLDGEYFT	MUTAGEN	319	319	K->A: Loss of nuclear localization; when associated with A-320 and A-321.
P04637	320	NNTSSSPQPKKKPLDGEYFTL	MUTAGEN	320	320	K->A: Loss of nuclear localization; when associated with A-319 and A-321.
P04637	321	NTSSSPQPKKKPLDGEYFTLQ	MUTAGEN	321	321	K->A: Loss of nuclear localization; when associated with A-319 and A-320.
P04637	370	GGSRAHSSHLKSKKGQSTSRH	MUTAGEN	370	370	K->R: Induces a decrease in methylation by SMYD2.
P04637	372	SRAHSSHLKSKKGQSTSRHKK	MUTAGEN	372	372	K->R: Induces a decrease in protein stabilization.
P04637	373	RAHSSHLKSKKGQSTSRHKKL	MUTAGEN	373	373	K->R: Abolishes dimethylation by EHMT1 and EHMT2.
P04637	382	KKGQSTSRHKKLMFKTEGPDS	MUTAGEN	382	382	K->A: Abolishes acetylation by CREBBP.
P04637	382	KKGQSTSRHKKLMFKTEGPDS	MUTAGEN	382	382	K->R: Abolishes monomethylation by SETD8.
P04637	386	STSRHKKLMFKTEGPDSD	MUTAGEN	386	386	K->A: Abolishes SUMO1 conjugation, in vitro and in vivo.
P38936	154	QTSMTDFYHSKRRLIFSKRKP	MUTAGEN	154	156	KRR->AAA: Abolishes degradation by the proteasome without affecting the interaction with PCNA.
O15105	64	GPGRAGCCLGKAVRGAKGHHH	MUTAGEN	64	64	K->A: Loss of acetylation, and of SMURF1-dependent degradation; when associated with A-70.
O15105	70	CCLGKAVRGAKGHHHPHPPAA	MUTAGEN	70	70	K->A: Loss of acetylation, and of SMURF1-dependent degradation; when associated with A-64.
Q07820	136	LDGYEPEPLGKRPAVLPLLEL	MUTAGEN	136	136	K->R: Reduced ubiquitination.
Q07820	194	RYLREQATGAKDTKPMGRSGA	MUTAGEN	194	194	K->R: Reduced ubiquitination.
Q07820	197	REQATGAKDTKPMGRSGATSR	MUTAGEN	197	197	K->R: Reduced ubiquitination.
Q07820	40	RPGGRLLATEKEASARREIGG	MUTAGEN	40	40	K->R: Reduced ubiquitination.
Q07820	5	MFGLKRNAVIGLNLY	MUTAGEN	5	5	K->R: Reduced ubiquitination.
P27695	24	GDELRTEPEAKKSKTAAKKND	MUTAGEN	24	24	K->A: Inhibits ubiquitination; when associated with K-25 and K-27.
P27695	25	DELRTEPEAKKSKTAAKKNDK	MUTAGEN	25	25	K->A: Inhibits ubiquitination; when associated with K-24 and K-27.
P27695	27	LRTEPEAKKSKTAAKKNDKEA	MUTAGEN	27	27	K->A: Inhibits ubiquitination; when associated with K-24 and K-25.
P10071	773	LQARRNPAGTKWMEHVKLERL	MUTAGEN	773	773	K->R: Loss of proteolytic processing.
P10071	779	PAGTKWMEHVKLERLKQVNGM	MUTAGEN	779	779	K->R: Loss of proteolytic processing.
P10071	784	WMEHVKLERLKQVNGMFPRLN	MUTAGEN	784	784	K->R: Loss of proteolytic processing.
P10071	800	FPRLNPILPPKAPAVSPLIGN	MUTAGEN	800	800	K->R: Loss of proteolytic processing.
Q16665	532	YVDSDMVNEFKLELVEKLFAE	MUTAGEN	532	532	K->R: Reduced ubiquitination. Complete loss of ubiquitination, but no change in VHL binding; when associated with K-538 and K-547.
Q16665	538	VNEFKLELVEKLFAEDTEAKN	MUTAGEN	538	538	K->R: No change in sumoylation, but reduced ubiquitination. Complete loss of ubiquitination, but no change in VHL binding; when associated with K-532 and K-547.
Q16665	547	EKLFAEDTEAKNPFSTQDTDL	MUTAGEN	547	547	K->R: No change in sumoylation, but reduced ubiquitination. Complete loss of ubiquitination, but no change in VHL binding; when associated with K-532 and K-538.

## Sheet: secondary_degron_variant
UniProt ID	Deg lysine	Lys containing segment	UniProt Feature	Affected region start	Affected region end	Description
Q00653	855	RLLRGPETRDKLPSTAEVKED	VARIANT	618	900	Missing (in truncated form EB308).
Q00653	855	RLLRGPETRDKLPSTAEVKED	VARIANT	670	900	Missing (in truncated form p80HT).
Q00653	855	RLLRGPETRDKLPSTAEVKED	VARIANT	703	900	Missing (in truncated form LB40).
P04637	101	WPLSSSVPSQKTYQGSYGFRL	VARIANT	101	101	K -> N (in a sporadic cancer; somatic mutation).
P04637	101	WPLSSSVPSQKTYQGSYGFRL	VARIANT	101	101	K -> R (in sporadic cancers; somatic mutation).
P04637	120	RLGFLHSGTAKSVTCTYSPAL	VARIANT	120	120	K -> E (in sporadic cancers; somatic mutation).
P04637	120	RLGFLHSGTAKSVTCTYSPAL	VARIANT	120	120	K -> M (in sporadic cancers; somatic mutation).
P04637	120	RLGFLHSGTAKSVTCTYSPAL	VARIANT	120	120	K -> Q (in a sporadic cancer; somatic mutation).
P04637	120	RLGFLHSGTAKSVTCTYSPAL	VARIANT	120	120	K -> R (in sporadic cancers; somatic mutation).
P04637	132	VTCTYSPALNKMFCQLAKTCP	VARIANT	132	133	KM -> NL (in a sporadic cancer; somatic mutation).
P04637	132	VTCTYSPALNKMFCQLAKTCP	VARIANT	132	132	K -> E (in Li-Fraumeni Syndrome, LFS; germline mutation and in sporadic cancers; somatic mutation).
P04637	132	VTCTYSPALNKMFCQLAKTCP	VARIANT	132	132	K -> L (in a sporadic cancer; somatic mutation).
P04637	132	VTCTYSPALNKMFCQLAKTCP	VARIANT	132	132	K -> M (in sporadic cancers; somatic mutation).
P04637	132	VTCTYSPALNKMFCQLAKTCP	VARIANT	132	132	K -> N (in sporadic cancers; somatic mutation).
P04637	132	VTCTYSPALNKMFCQLAKTCP	VARIANT	132	132	K -> Q (in sporadic cancers; somatic mutation).
P04637	132	VTCTYSPALNKMFCQLAKTCP	VARIANT	132	132	K -> R (in sporadic cancers; somatic mutation).
P04637	132	VTCTYSPALNKMFCQLAKTCP	VARIANT	132	132	K -> T (in sporadic cancers; somatic mutation).
P04637	132	VTCTYSPALNKMFCQLAKTCP	VARIANT	132	132	K -> W (in a sporadic cancer; somatic mutation).
P04637	139	ALNKMFCQLAKTCPVQLWVDS	VARIANT	139	139	K -> E (in sporadic cancers; somatic mutation).
P04637	139	ALNKMFCQLAKTCPVQLWVDS	VARIANT	139	139	K -> N (in sporadic cancers; somatic mutation).
P04637	139	ALNKMFCQLAKTCPVQLWVDS	VARIANT	139	139	K -> Q (in sporadic cancers; somatic mutation).
P04637	139	ALNKMFCQLAKTCPVQLWVDS	VARIANT	139	139	K -> R (in sporadic cancers; somatic mutation).
P04637	139	ALNKMFCQLAKTCPVQLWVDS	VARIANT	139	139	K -> T (in sporadic cancers; somatic mutation).
P04637	164	GTRVRAMAIYKQSQHMTEVVR	VARIANT	164	164	K -> E (in sporadic cancers; somatic mutation).
P04637	164	GTRVRAMAIYKQSQHMTEVVR	VARIANT	164	164	K -> M (in sporadic cancers; somatic mutation).
P04637	164	GTRVRAMAIYKQSQHMTEVVR	VARIANT	164	164	K -> N (in sporadic cancers; somatic mutation).
P04637	164	GTRVRAMAIYKQSQHMTEVVR	VARIANT	164	164	K -> Q (in sporadic cancers; somatic mutation).
P04637	164	GTRVRAMAIYKQSQHMTEVVR	VARIANT	164	164	K -> R (in sporadic cancers; somatic mutation).
P04637	164	GTRVRAMAIYKQSQHMTEVVR	VARIANT	164	164	K -> T (in sporadic cancers; somatic mutation).
P04637	291	DRRTEEENLRKKGEPHHELPP	VARIANT	291	291	K -> E (in sporadic cancers; somatic mutation).
P04637	291	DRRTEEENLRKKGEPHHELPP	VARIANT	291	291	K -> M (in sporadic cancers; somatic mutation).
P04637	291	DRRTEEENLRKKGEPHHELPP	VARIANT	291	291	K -> N (in sporadic cancers; somatic mutation).
P04637	291	DRRTEEENLRKKGEPHHELPP	VARIANT	291	291	K -> Q (in sporadic cancers; somatic mutation).
P04637	291	DRRTEEENLRKKGEPHHELPP	VARIANT	291	291	K -> R (in sporadic cancers; somatic mutation).
P04637	291	DRRTEEENLRKKGEPHHELPP	VARIANT	291	291	K -> T (in sporadic cancers; somatic mutation).
P04637	292	RRTEEENLRKKGEPHHELPPG	VARIANT	292	292	K -> E (in sporadic cancers; somatic mutation).
P04637	292	RRTEEENLRKKGEPHHELPPG	VARIANT	292	292	K -> G (in a sporadic cancer; somatic mutation).
P04637	292	RRTEEENLRKKGEPHHELPPG	VARIANT	292	292	K -> I (in Li-Fraumeni Syndrome, LFS; germline mutation and in a sporadic cancer; somatic mutation).
P04637	292	RRTEEENLRKKGEPHHELPPG	VARIANT	292	292	K -> N (in sporadic cancers; somatic mutation).
P04637	292	RRTEEENLRKKGEPHHELPPG	VARIANT	292	292	K -> Q (in a sporadic cancer; somatic mutation).
P04637	292	RRTEEENLRKKGEPHHELPPG	VARIANT	292	292	K -> R (in sporadic cancers; somatic mutation).
P04637	292	RRTEEENLRKKGEPHHELPPG	VARIANT	292	292	K -> T (in sporadic cancers; somatic mutation).
P04637	305	PHHELPPGSTKRALPNNTSSS	VARIANT	305	305	K -> E (in a sporadic cancer; somatic mutation).
P04637	305	PHHELPPGSTKRALPNNTSSS	VARIANT	305	305	K -> M (in a familial cancer not matching LFS; germline mutation and in sporadic cancers; somatic mutation).
P04637	305	PHHELPPGSTKRALPNNTSSS	VARIANT	305	305	K -> N (in sporadic cancers; somatic mutation).
P04637	305	PHHELPPGSTKRALPNNTSSS	VARIANT	305	305	K -> R (in sporadic cancers; somatic mutation).
P04637	305	PHHELPPGSTKRALPNNTSSS	VARIANT	305	305	K -> T (in a sporadic cancer; somatic mutation).
P04637	319	PNNTSSSPQPKKKPLDGEYFT	VARIANT	319	319	K -> E (in sporadic cancers; somatic mutation).
P04637	319	PNNTSSSPQPKKKPLDGEYFT	VARIANT	319	319	K -> N (in a sporadic cancer; somatic mutation).
P04637	319	PNNTSSSPQPKKKPLDGEYFT	VARIANT	319	319	K -> R (in a sporadic cancer; somatic mutation).
P04637	320	NNTSSSPQPKKKPLDGEYFTL	VARIANT	320	320	K -> N (in sporadic cancers; somatic mutation).
P04637	321	NTSSSPQPKKKPLDGEYFTLQ	VARIANT	321	321	K -> E (in kidney cancer; germline mutation).
P04637	321	NTSSSPQPKKKPLDGEYFTLQ	VARIANT	321	321	K -> R (in a sporadic cancer; somatic mutation).
P04637	370	GGSRAHSSHLKSKKGQSTSRH	VARIANT	370	370	K -> Q (in a sporadic cancer; somatic mutation).

## Sheet: secondary_degron_uniprotIDs
Proteins		Splicing	Variants	Mutagen
P46527
O15105		O15105		O15105
P06401		P06401		P06401
O14640
Q00653		Q00653	Q00653
O14543
O88324
P04035				P04035
P35222		P35222
Q15717
Q62227
Q86WV6				Q86WV6
Q3U182				Q3U182
Q07820				Q07820
Q9Y2I6				Q9Y2I6
Q9Y2N7		Q9Y2N7		Q9Y2N7
O15503		O15503		O15503
O35280
P08775				P08775
P10071				P10071
P21673
P25963				P25963
P27695				P27695
P30307		P30307
P38936				P38936
P39429
P46937		P46937
P49585
P63000
Q00987		Q00987
Q16665				Q16665
Q7Z434		Q7Z434
Q9UMX1
Q9Y5U4
Q99814
Q9NXR8		Q9NXR8
P20248
O00141		O00141
P23760		P23760
P55273
P04637		P04637	P04637	P04637
Q93009
