# Supplementary material for: Tripartite degrons confer diversity and specificity on regulated protein degradation in the ubiquitin-proteasome system
Source: Nat Commun. 2016 Jan 6;7:10239. doi: 10.1038/ncomms10239 (PMC4729826; doi:10.1038/ncomms10239)
Supplement: Supplementary Data 6 — Lists of proteins with characterized isoforms, variants and mutants that affect tertiary degrons. [file ncomms10239-s7.xlsx]

## Sheet: tertiary_degron_splicing
UniProt ID	LDR start	LDR end	Sequence of the Long Disordered Region (LDR) nearest to a Deg Lys	UniProt Feature	Affected region start	Affected region end	Description
Q9Y2N7	538	600	SLLPRWGSDPRLSCSSPSRGDPSASSPMAGARKRTLAQSSEDEDEGVELLGVRPPKRSPSPEH	VAR_SEQ	324	669	Missing (in isoform 6).
Q9Y2N7	538	600	SLLPRWGSDPRLSCSSPSRGDPSASSPMAGARKRTLAQSSEDEDEGVELLGVRPPKRSPSPEH	VAR_SEQ	364	669	Missing (in isoform 4).
Q9Y2N7	429	466	ATPSTPLATRHPQSPLSADLPDELPVGTENVHRLFTSG	VAR_SEQ	324	669	Missing (in isoform 6).
Q9Y2N7	429	466	ATPSTPLATRHPQSPLSADLPDELPVGTENVHRLFTSG	VAR_SEQ	364	669	Missing (in isoform 4).
Q00987	370	428	SRESCVEENDDKITQASQSQESEDYSQPSTSSSIIYSSQEDVKEFEREETQDKEESVES	VAR_SEQ	30	388	Missing (in isoform Mdm2-D).
Q00987	370	428	SRESCVEENDDKITQASQSQESEDYSQPSTSSSIIYSSQEDVKEFEREETQDKEESVES	VAR_SEQ	103	491	Missing (in isoform Mdm2-E).
P06401	360	402	DCAYPPDAEPKDDAYPLYSDFQPPALKIKEEEEGAEASARSPR	VAR_SEQ	1	594	Missing (in isoform 3).
P06401	360	402	DCAYPPDAEPKDDAYPLYSDFQPPALKIKEEEEGAEASARSPR	VAR_SEQ	17	635	Missing (in isoform 4).
Q9NXR8	123	172	SLELDTPSQPVNNHHAHSHTPVEKRKYNPTSHHTTTDHIPEKKFKSEALL	VAR_SEQ	93	418	Missing (in isoform 2).
Q9NXR8	123	172	SLELDTPSQPVNNHHAHSHTPVEKRKYNPTSHHTTTDHIPEKKFKSEALL	VAR_SEQ	94	418	Missing (in isoform 3).
Q7Z434	450	507	GPCHGPEENEYKSEGTFGIHVAENPSIQLLEGNPGPPADPDGGPRPQADRKFQEREVP	VAR_SEQ	125	540	Missing (in isoform 5).
Q7Z434	450	507	GPCHGPEENEYKSEGTFGIHVAENPSIQLLEGNPGPPADPDGGPRPQADRKFQEREVP	VAR_SEQ	132	540	Missing (in isoform 2 and isoform 6).
Q7Z434	450	507	GPCHGPEENEYKSEGTFGIHVAENPSIQLLEGNPGPPADPDGGPRPQADRKFQEREVP	VAR_SEQ	149	540	Missing (in isoform 3).
O15105	13	51	LWRSRAPGGEDEEEGAGGGGGGGELRGEGATDSRAHGAG	VAR_SEQ	1	215	Missing (in isoform 2).
P46937	80	171	VPQTVPMRLRKLPDSFFKPPEPKSHSRQASTDAGTAGALTPQHVRAHSSPASLQLGAVSPGTLTPTGVVSGPAATPTAQHLRQSSFEIPDDV	VAR_SEQ	1	178	Missing (in isoform 4).
P35222	32	64	DSGIHSGATTTAPSLSGKGNPEEEDVDTSQVLY	VAR_SEQ	1	565	Missing (in isoform 2).
P04637	351	393	KDAQAGKEPGGSRAHSSHLKSKKGQSTSRHKKLMFKTEGPDSD	VAR_SEQ	342	393	Missing (in isoform 2 isoform 5 and isoform 8).
P04637	351	393	KDAQAGKEPGGSRAHSSHLKSKKGQSTSRHKKLMFKTEGPDSD	VAR_SEQ	347	393	Missing (in isoform 3 isoform 6 and isoform 9).
P04637	37	93	SQAMDDLMLSPDDIEQWFTEDPGPDEAPRMPEAAPPVAPAPAAPTPAAPAPAPSWPL	VAR_SEQ	1	132	Missing (in isoform 7 isoform 8 and isoform 9).
P04637	37	93	SQAMDDLMLSPDDIEQWFTEDPGPDEAPRMPEAAPPVAPAPAAPTPAAPAPAPSWPL	VAR_SEQ	1	39	Missing (in isoform 4 isoform 5 and isoform 6).
P04637	37	93	SQAMDDLMLSPDDIEQWFTEDPGPDEAPRMPEAAPPVAPAPAAPTPAAPAPAPSWPL	VAR_SEQ	1	132	Missing (in isoform 7 isoform 8 and isoform 9).
P04637	37	93	SQAMDDLMLSPDDIEQWFTEDPGPDEAPRMPEAAPPVAPAPAAPTPAAPAPAPSWPL	VAR_SEQ	1	39	Missing (in isoform 4 isoform 5 and isoform 6).
P04637	37	93	SQAMDDLMLSPDDIEQWFTEDPGPDEAPRMPEAAPPVAPAPAAPTPAAPAPAPSWPL	VAR_SEQ	1	132	Missing (in isoform 7 isoform 8 and isoform 9).
P04637	37	93	SQAMDDLMLSPDDIEQWFTEDPGPDEAPRMPEAAPPVAPAPAAPTPAAPAPAPSWPL	VAR_SEQ	1	39	Missing (in isoform 4 isoform 5 and isoform 6).
P04637	351	393	KDAQAGKEPGGSRAHSSHLKSKKGQSTSRHKKLMFKTEGPDSD	VAR_SEQ	342	393	Missing (in isoform 2 isoform 5 and isoform 8).
P04637	351	393	KDAQAGKEPGGSRAHSSHLKSKKGQSTSRHKKLMFKTEGPDSD	VAR_SEQ	347	393	Missing (in isoform 3 isoform 6 and isoform 9).
P04637	351	393	KDAQAGKEPGGSRAHSSHLKSKKGQSTSRHKKLMFKTEGPDSD	VAR_SEQ	342	393	Missing (in isoform 2 isoform 5 and isoform 8).
P04637	351	393	KDAQAGKEPGGSRAHSSHLKSKKGQSTSRHKKLMFKTEGPDSD	VAR_SEQ	347	393	Missing (in isoform 3 isoform 6 and isoform 9).
P04637	351	393	KDAQAGKEPGGSRAHSSHLKSKKGQSTSRHKKLMFKTEGPDSD	VAR_SEQ	342	393	Missing (in isoform 2 isoform 5 and isoform 8).
P04637	351	393	KDAQAGKEPGGSRAHSSHLKSKKGQSTSRHKKLMFKTEGPDSD	VAR_SEQ	347	393	Missing (in isoform 3 isoform 6 and isoform 9).
P04637	37	93	SQAMDDLMLSPDDIEQWFTEDPGPDEAPRMPEAAPPVAPAPAAPTPAAPAPAPSWPL	VAR_SEQ	1	132	Missing (in isoform 7 isoform 8 and isoform 9).
P04637	37	93	SQAMDDLMLSPDDIEQWFTEDPGPDEAPRMPEAAPPVAPAPAAPTPAAPAPAPSWPL	VAR_SEQ	1	39	Missing (in isoform 4 isoform 5 and isoform 6).
P04637	37	93	SQAMDDLMLSPDDIEQWFTEDPGPDEAPRMPEAAPPVAPAPAAPTPAAPAPAPSWPL	VAR_SEQ	1	132	Missing (in isoform 7 isoform 8 and isoform 9).
P04637	37	93	SQAMDDLMLSPDDIEQWFTEDPGPDEAPRMPEAAPPVAPAPAAPTPAAPAPAPSWPL	VAR_SEQ	1	39	Missing (in isoform 4 isoform 5 and isoform 6).
P04637	351	393	KDAQAGKEPGGSRAHSSHLKSKKGQSTSRHKKLMFKTEGPDSD	VAR_SEQ	342	393	Missing (in isoform 2 isoform 5 and isoform 8).
P04637	351	393	KDAQAGKEPGGSRAHSSHLKSKKGQSTSRHKKLMFKTEGPDSD	VAR_SEQ	347	393	Missing (in isoform 3 isoform 6 and isoform 9).
P04637	351	393	KDAQAGKEPGGSRAHSSHLKSKKGQSTSRHKKLMFKTEGPDSD	VAR_SEQ	342	393	Missing (in isoform 2 isoform 5 and isoform 8).
P04637	351	393	KDAQAGKEPGGSRAHSSHLKSKKGQSTSRHKKLMFKTEGPDSD	VAR_SEQ	347	393	Missing (in isoform 3 isoform 6 and isoform 9).
P23760	366	416	YTDSFVPPSGPSNPMNPTIGNGLSPQVMGLLTNHGGVPHQPQTDYALSPLT	VAR_SEQ	207	479	Missing (in isoform Pax3B).
P23760	366	416	YTDSFVPPSGPSNPMNPTIGNGLSPQVMGLLTNHGGVPHQPQTDYALSPLT	VAR_SEQ	216	479	Missing (in isoform Pax3A).
P23760	366	416	YTDSFVPPSGPSNPMNPTIGNGLSPQVMGLLTNHGGVPHQPQTDYALSPLT	VAR_SEQ	393	479	MGLLTNHGGV...QYGQSKPWTF → PFIISSQISRK (isoform Pax3G).
P23760	366	416	YTDSFVPPSGPSNPMNPTIGNGLSPQVMGLLTNHGGVPHQPQTDYALSPLT	VAR_SEQ	393	479	MGLLTNHGGV...QYGQSKPWTF → PFIISSQISLGFKSF (isoform Pax3H).
P23760	366	416	YTDSFVPPSGPSNPMNPTIGNGLSPQVMGLLTNHGGVPHQPQTDYALSPLT	VAR_SEQ	207	479	Missing (in isoform Pax3B).
P23760	366	416	YTDSFVPPSGPSNPMNPTIGNGLSPQVMGLLTNHGGVPHQPQTDYALSPLT	VAR_SEQ	216	479	Missing (in isoform Pax3A).
P23760	366	416	YTDSFVPPSGPSNPMNPTIGNGLSPQVMGLLTNHGGVPHQPQTDYALSPLT	VAR_SEQ	393	479	MGLLTNHGGV...QYGQSKPWTF → PFIISSQISRK (isoform Pax3G).
P23760	366	416	YTDSFVPPSGPSNPMNPTIGNGLSPQVMGLLTNHGGVPHQPQTDYALSPLT	VAR_SEQ	393	479	MGLLTNHGGV...QYGQSKPWTF → PFIISSQISLGFKSF (isoform Pax3H).
Q00653	846	900	LLRGPETRDKLPSTAEVKEDSAYGSQSVEQEAEKLGPPPEPPGGLCHGHPQPQVH	VAR_SEQ	429	900	Missing (in isoform 3).
Q00653	846	900	LLRGPETRDKLPSTAEVKEDSAYGSQSVEQEAEKLGPPPEPPGGLCHGHPQPQVH	VAR_SEQ	860	860	Missing (in isoform 4).

## Sheet: tertiary_degron_mutagen
UniProt ID	LDR start	LDR end	Sequence of the Long Disordered Region (LDR) nearest to a Deg Lys	UniProt Feature	Affected region start	Affected region end	Description
Q9Y2N7	538	600	SLLPRWGSDPRLSCSSPSRGDPSASSPMAGARKRTLAQSSEDEDEGVELLGVRPPKRSPSPEH	MUTAGEN	570	570	K->R: No loss of ubiquitination. Reduced ubiquitination; when associated with R-467.
P08775	1738	1970	SPSYSPTSPNYSPTSPNYTPTSPSYSPTSPSYSPTSPNYTPTSPNYSPTSPSYSPTSPSYSPTSPSYSPSSPRYTPQSPTYTPSSPSYSPSSPSYSPTSPKYTPTSPSYSPSSPEYTPASPKYSPTSPKYSPTSPKYSPTSPTYSPTTPKYSPTSPTYSPTSPVYTPTSPKYSPTSPTYSPTSPKYSPTSPTYSPTSPKGSTYSPTSPGYSPTSPTYSLTSPAISPDDSDEEN	MUTAGEN	1859	1859	K->R: Loss of ubiquitinaton, no effect on interaction with WWP2; when associated with R-1866; R-1873; R-1887; R-1908 and R-1922.
P08775	1738	1970	SPSYSPTSPNYSPTSPNYTPTSPSYSPTSPSYSPTSPNYTPTSPNYSPTSPSYSPTSPSYSPTSPSYSPSSPRYTPQSPTYTPSSPSYSPSSPSYSPTSPKYTPTSPSYSPSSPEYTPASPKYSPTSPKYSPTSPKYSPTSPTYSPTTPKYSPTSPTYSPTSPVYTPTSPKYSPTSPTYSPTSPKYSPTSPTYSPTSPKGSTYSPTSPGYSPTSPTYSLTSPAISPDDSDEEN	MUTAGEN	1866	1866	K->R: Loss of ubiquitination, no effect on interaction with WWP2; when associated with R-1859; R-1873; R-1887; R-1908 and R-1922.
P08775	1738	1970	SPSYSPTSPNYSPTSPNYTPTSPSYSPTSPSYSPTSPNYTPTSPNYSPTSPSYSPTSPSYSPTSPSYSPSSPRYTPQSPTYTPSSPSYSPSSPSYSPTSPKYTPTSPSYSPSSPEYTPASPKYSPTSPKYSPTSPKYSPTSPTYSPTTPKYSPTSPTYSPTSPVYTPTSPKYSPTSPTYSPTSPKYSPTSPTYSPTSPKGSTYSPTSPGYSPTSPTYSLTSPAISPDDSDEEN	MUTAGEN	1873	1873	K->R: Loss of ubiquitination, no effect on interaction with WWP2; when associated with R-1859; R-1866; R-1887; R-1908 and R-1922.
P08775	1738	1970	SPSYSPTSPNYSPTSPNYTPTSPSYSPTSPSYSPTSPNYTPTSPNYSPTSPSYSPTSPSYSPTSPSYSPSSPRYTPQSPTYTPSSPSYSPSSPSYSPTSPKYTPTSPSYSPSSPEYTPASPKYSPTSPKYSPTSPKYSPTSPTYSPTTPKYSPTSPTYSPTSPVYTPTSPKYSPTSPTYSPTSPKYSPTSPTYSPTSPKGSTYSPTSPGYSPTSPTYSLTSPAISPDDSDEEN	MUTAGEN	1887	1887	K->R: Loss of ubiquitination, no effect on interaction with WWP2; when associated with R-1859; R-1866; R-1873; R-1908 and R-1922.
P08775	1738	1970	SPSYSPTSPNYSPTSPNYTPTSPSYSPTSPSYSPTSPNYTPTSPNYSPTSPSYSPTSPSYSPTSPSYSPSSPRYTPQSPTYTPSSPSYSPSSPSYSPTSPKYTPTSPSYSPSSPEYTPASPKYSPTSPKYSPTSPKYSPTSPTYSPTTPKYSPTSPTYSPTSPVYTPTSPKYSPTSPTYSPTSPKYSPTSPTYSPTSPKGSTYSPTSPGYSPTSPTYSLTSPAISPDDSDEEN	MUTAGEN	1908	1908	K->R: Loss of ubiquitination, no effect on interaction with WWP2; when associated with R-1859; R-1866; R-1873; R-1887 and R-1922.
P08775	1738	1970	SPSYSPTSPNYSPTSPNYTPTSPSYSPTSPSYSPTSPNYTPTSPNYSPTSPSYSPTSPSYSPTSPSYSPSSPRYTPQSPTYTPSSPSYSPSSPSYSPTSPKYTPTSPSYSPSSPEYTPASPKYSPTSPKYSPTSPKYSPTSPTYSPTTPKYSPTSPTYSPTSPVYTPTSPKYSPTSPTYSPTSPKYSPTSPTYSPTSPKGSTYSPTSPGYSPTSPTYSLTSPAISPDDSDEEN	MUTAGEN	1922	1922	K->R: Loss of ubiquitination, no effect on interaction with WWP2; when associated with R-1859; R-1866; R-1873; R-1887 and R-1908.
Q86WV6	341	379	VTVGSLKTSAVPSTSTMSQEPELLISGMEKPLPLRTDFS	MUTAGEN	358	358	S->A: Induces a decrease in phosphorylation by TBK1 and ability to activate IRF-E.
P30307	171	196	TTVPKLDKNPNLGEDQAEEISDELME	MUTAGEN	191	191	S->A: Facilitates nuclear exclusion.
P30307	171	196	TTVPKLDKNPNLGEDQAEEISDELME	MUTAGEN	191	191	S->D: Mimicks phosphorylation state, leading to enhanced accumulation in the nucleus.
Q00987	370	428	SRESCVEENDDKITQASQSQESEDYSQPSTSSSIIYSSQEDVKEFEREETQDKEESVES	MUTAGEN	374	374	C->T: No loss of ubiquitin ligase E3 activity.
P06401	360	402	DCAYPPDAEPKDDAYPLYSDFQPPALKIKEEEEGAEASARSPR	MUTAGEN	388	388	K->R: Great loss of sumoylation; when associated with R-7. Completely abolishes sumoylation; when associated with R-7 and R-531. Loss of CUEDC2-mediated protein degradation.
P06401	360	402	DCAYPPDAEPKDDAYPLYSDFQPPALKIKEEEEGAEASARSPR	MUTAGEN	400	400	S->A: Abolishes CDK2-induced activity in the absence, but not in the presence, of progestin. Delayed nuclear translocation in presence of progestin.
P25963	1	70	MFQAAERPQEWAMEGPRDGLKKERLLDDRHDSGLDSMKDEEYEQMVKELQEIRLEPQEVPRGSEPWKQQL	MUTAGEN	21	21	K->R: Little change in Tax-stimulated transactivation. No sumoylation. Greatly reduced Tax- or cytokine-stimulated transactivation and decrease in ubiquitination and degradation; when associated with R-22.
P25963	1	70	MFQAAERPQEWAMEGPRDGLKKERLLDDRHDSGLDSMKDEEYEQMVKELQEIRLEPQEVPRGSEPWKQQL	MUTAGEN	22	22	K->R: Little change in Tax-stimulated transactivation. No sumoylation. Greatly reduced Tax- or cytokine-stimulated transactivation and decrease in ubiquitination and degradation; when associated with R-21.
P25963	1	70	MFQAAERPQEWAMEGPRDGLKKERLLDDRHDSGLDSMKDEEYEQMVKELQEIRLEPQEVPRGSEPWKQQL	MUTAGEN	31	31	D->A: Loss of phosphorylation; when associated with A-35.
P25963	1	70	MFQAAERPQEWAMEGPRDGLKKERLLDDRHDSGLDSMKDEEYEQMVKELQEIRLEPQEVPRGSEPWKQQL	MUTAGEN	32	32	S->A: Loss of phosphorylation, ubiquitination and degradation; when associated with A-36.
P25963	1	70	MFQAAERPQEWAMEGPRDGLKKERLLDDRHDSGLDSMKDEEYEQMVKELQEIRLEPQEVPRGSEPWKQQL	MUTAGEN	32	32	S->T: Decrease in phosphorylation and degradation; when associated with T-36.
P25963	1	70	MFQAAERPQEWAMEGPRDGLKKERLLDDRHDSGLDSMKDEEYEQMVKELQEIRLEPQEVPRGSEPWKQQL	MUTAGEN	35	35	D->A: Loss in phosphorylation; when associated with A-31.
P25963	1	70	MFQAAERPQEWAMEGPRDGLKKERLLDDRHDSGLDSMKDEEYEQMVKELQEIRLEPQEVPRGSEPWKQQL	MUTAGEN	36	36	S->A: Loss of phosphorylation, ubiquitination, and degradation; when associated with A-32.
P25963	1	70	MFQAAERPQEWAMEGPRDGLKKERLLDDRHDSGLDSMKDEEYEQMVKELQEIRLEPQEVPRGSEPWKQQL	MUTAGEN	36	36	S->T: Decrease in phosphorylation and degradation; when associated with T-32.
P25963	1	70	MFQAAERPQEWAMEGPRDGLKKERLLDDRHDSGLDSMKDEEYEQMVKELQEIRLEPQEVPRGSEPWKQQL	MUTAGEN	38	38	K->R: No change in Tax-stimulated transactivation. No change in Tax-stimulated transactivation; when associated with R-47.
P25963	1	70	MFQAAERPQEWAMEGPRDGLKKERLLDDRHDSGLDSMKDEEYEQMVKELQEIRLEPQEVPRGSEPWKQQL	MUTAGEN	42	42	Y->F: No phosphorylation.
P25963	1	70	MFQAAERPQEWAMEGPRDGLKKERLLDDRHDSGLDSMKDEEYEQMVKELQEIRLEPQEVPRGSEPWKQQL	MUTAGEN	45	52	MVKELQEI->AAKEAQEA: No nuclear export.
P25963	1	70	MFQAAERPQEWAMEGPRDGLKKERLLDDRHDSGLDSMKDEEYEQMVKELQEIRLEPQEVPRGSEPWKQQL	MUTAGEN	47	47	K->R: Little change in Tax-stimulated transactivation. No change in Tax-stimulated transactivation; when associated with R-38.
O35280	267	331	KPLNRGAKRPRATSGGMSESSSGFSKHIHSNLDFSPVNNGSSEETVKFSSSQPEPRTGLSLWDTG	MUTAGEN	280	280	S->A: Enhances cell cycle arrest.
O35280	267	331	KPLNRGAKRPRATSGGMSESSSGFSKHIHSNLDFSPVNNGSSEETVKFSSSQPEPRTGLSLWDTG	MUTAGEN	280	280	S->E: Promotes mono and/or diubiquitination and nuclear exclusion. Reduces phosphorylation at S-345.
Q7Z434	450	507	GPCHGPEENEYKSEGTFGIHVAENPSIQLLEGNPGPPADPDGGPRPQADRKFQEREVP	MUTAGEN	457	457	E->D: No interaction with TRAF6; when associated with D-155.
Q7Z434	450	507	GPCHGPEENEYKSEGTFGIHVAENPSIQLLEGNPGPPADPDGGPRPQADRKFQEREVP	MUTAGEN	463	463	E->A: No effect on cleavage by HHAV 3ABC.
P46937	80	171	VPQTVPMRLRKLPDSFFKPPEPKSHSRQASTDAGTAGALTPQHVRAHSSPASLQLGAVSPGTLTPTGVVSGPAATPTAQHLRQSSFEIPDDV	MUTAGEN	80	80	V->A: No change in interaction with TEAD4. Reduced interaction with TEAD4 and transforming ability; when associated with A-84 and A-85.
P46937	80	171	VPQTVPMRLRKLPDSFFKPPEPKSHSRQASTDAGTAGALTPQHVRAHSSPASLQLGAVSPGTLTPTGVVSGPAATPTAQHLRQSSFEIPDDV	MUTAGEN	84	84	V->A: Reduced interaction with TEAD4 and and transforming ability; when associated with A-80 and A-85.
P46937	80	171	VPQTVPMRLRKLPDSFFKPPEPKSHSRQASTDAGTAGALTPQHVRAHSSPASLQLGAVSPGTLTPTGVVSGPAATPTAQHLRQSSFEIPDDV	MUTAGEN	85	85	P->A: Reduced interaction with TEAD4 and transforming ability; when associated with A-80 and A-84.
P46937	80	171	VPQTVPMRLRKLPDSFFKPPEPKSHSRQASTDAGTAGALTPQHVRAHSSPASLQLGAVSPGTLTPTGVVSGPAATPTAQHLRQSSFEIPDDV	MUTAGEN	86	86	M->A: Complete loss of interaction with TEAD1.
P46937	80	171	VPQTVPMRLRKLPDSFFKPPEPKSHSRQASTDAGTAGALTPQHVRAHSSPASLQLGAVSPGTLTPTGVVSGPAATPTAQHLRQSSFEIPDDV	MUTAGEN	89	89	R->A: Complete loss of interaction with TEAD1.
P46937	80	171	VPQTVPMRLRKLPDSFFKPPEPKSHSRQASTDAGTAGALTPQHVRAHSSPASLQLGAVSPGTLTPTGVVSGPAATPTAQHLRQSSFEIPDDV	MUTAGEN	91	91	L->A: Complete loss of interaction with TEAD1.
P46937	80	171	VPQTVPMRLRKLPDSFFKPPEPKSHSRQASTDAGTAGALTPQHVRAHSSPASLQLGAVSPGTLTPTGVVSGPAATPTAQHLRQSSFEIPDDV	MUTAGEN	94	94	S->A: Loss of interaction with TEAD1, TEAD2, TEAD3 and TEAD4.
P46937	80	171	VPQTVPMRLRKLPDSFFKPPEPKSHSRQASTDAGTAGALTPQHVRAHSSPASLQLGAVSPGTLTPTGVVSGPAATPTAQHLRQSSFEIPDDV	MUTAGEN	95	95	F->A: Complete loss of interaction with TEAD1.
P46937	80	171	VPQTVPMRLRKLPDSFFKPPEPKSHSRQASTDAGTAGALTPQHVRAHSSPASLQLGAVSPGTLTPTGVVSGPAATPTAQHLRQSSFEIPDDV	MUTAGEN	96	96	F->A: Loss of interaction with TEAD1.
P46937	80	171	VPQTVPMRLRKLPDSFFKPPEPKSHSRQASTDAGTAGALTPQHVRAHSSPASLQLGAVSPGTLTPTGVVSGPAATPTAQHLRQSSFEIPDDV	MUTAGEN	122	122	H->A,R,N,K: Loss of phosphorylation by by LATS1.
P46937	80	171	VPQTVPMRLRKLPDSFFKPPEPKSHSRQASTDAGTAGALTPQHVRAHSSPASLQLGAVSPGTLTPTGVVSGPAATPTAQHLRQSSFEIPDDV	MUTAGEN	122	122	H->L,Y: Significantly decreased phosphorylation at S-127 and decreased interaction with YWHAB.
P46937	80	171	VPQTVPMRLRKLPDSFFKPPEPKSHSRQASTDAGTAGALTPQHVRAHSSPASLQLGAVSPGTLTPTGVVSGPAATPTAQHLRQSSFEIPDDV	MUTAGEN	124	124	R->A: Loss of phosphorylation by LATS1.
P46937	80	171	VPQTVPMRLRKLPDSFFKPPEPKSHSRQASTDAGTAGALTPQHVRAHSSPASLQLGAVSPGTLTPTGVVSGPAATPTAQHLRQSSFEIPDDV	MUTAGEN	127	127	S->A: Reduced phosphorylation by LATS2, loss of phosphorylation by LATS1, loss of interaction with YWHAB, decreased interaction with ERBB4 and increased nuclear localization and transcriptional coactivation activity toward ERBB4.
P46937	80	171	VPQTVPMRLRKLPDSFFKPPEPKSHSRQASTDAGTAGALTPQHVRAHSSPASLQLGAVSPGTLTPTGVVSGPAATPTAQHLRQSSFEIPDDV	MUTAGEN	129	129	P->D: No effect on phosphorylation but loss of interaction with YWHAB.
P35222	32	64	DSGIHSGATTTAPSLSGKGNPEEEDVDTSQVLY	MUTAGEN	64	64	Y->F: Abolishes phosphorylation by PTK6.
P04637	285	328	EEENLRKKGEPHHELPPGSTKRALPNNTSSSPQPKKKPLDGEYF	MUTAGEN	291	292	KK->RR: Abolishes polyubiquitination by MKRN1.
P04637	285	328	EEENLRKKGEPHHELPPGSTKRALPNNTSSSPQPKKKPLDGEYF	MUTAGEN	319	319	K->A: Loss of nuclear localization; when associated with A-320 and A-321.
P04637	285	328	EEENLRKKGEPHHELPPGSTKRALPNNTSSSPQPKKKPLDGEYF	MUTAGEN	320	320	K->A: Loss of nuclear localization; when associated with A-319 and A-321.
P04637	285	328	EEENLRKKGEPHHELPPGSTKRALPNNTSSSPQPKKKPLDGEYF	MUTAGEN	321	321	K->A: Loss of nuclear localization; when associated with A-319 and A-320.
P04637	351	393	KDAQAGKEPGGSRAHSSHLKSKKGQSTSRHKKLMFKTEGPDSD	MUTAGEN	359	359	P->D: Abolishes binding to USP7.
P04637	351	393	KDAQAGKEPGGSRAHSSHLKSKKGQSTSRHKKLMFKTEGPDSD	MUTAGEN	361	361	G->E: Abolishes binding to USP7.
P04637	351	393	KDAQAGKEPGGSRAHSSHLKSKKGQSTSRHKKLMFKTEGPDSD	MUTAGEN	362	362	S->A: Abolishes binding to USP7.
P04637	351	393	KDAQAGKEPGGSRAHSSHLKSKKGQSTSRHKKLMFKTEGPDSD	MUTAGEN	370	370	K->R: Induces a decrease in methylation by SMYD2.
P04637	351	393	KDAQAGKEPGGSRAHSSHLKSKKGQSTSRHKKLMFKTEGPDSD	MUTAGEN	372	372	K->R: Induces a decrease in protein stabilization.
P04637	351	393	KDAQAGKEPGGSRAHSSHLKSKKGQSTSRHKKLMFKTEGPDSD	MUTAGEN	373	373	K->R: Abolishes dimethylation by EHMT1 and EHMT2.
P04637	351	393	KDAQAGKEPGGSRAHSSHLKSKKGQSTSRHKKLMFKTEGPDSD	MUTAGEN	382	382	K->A: Abolishes acetylation by CREBBP.
P04637	351	393	KDAQAGKEPGGSRAHSSHLKSKKGQSTSRHKKLMFKTEGPDSD	MUTAGEN	382	382	K->R: Abolishes monomethylation by SETD8.
P04637	351	393	KDAQAGKEPGGSRAHSSHLKSKKGQSTSRHKKLMFKTEGPDSD	MUTAGEN	383	383	L->A: Abolishes S-315 phosphorylation by CDK2/cyclin A.
P04637	351	393	KDAQAGKEPGGSRAHSSHLKSKKGQSTSRHKKLMFKTEGPDSD	MUTAGEN	385	385	F->A: Reduced SUMO1 conjugation.
P04637	351	393	KDAQAGKEPGGSRAHSSHLKSKKGQSTSRHKKLMFKTEGPDSD	MUTAGEN	386	386	K->A: Abolishes SUMO1 conjugation, in vitro and in vivo.
P04637	351	393	KDAQAGKEPGGSRAHSSHLKSKKGQSTSRHKKLMFKTEGPDSD	MUTAGEN	387	387	T->A: No effect SUMO1 conjugation.
P04637	351	393	KDAQAGKEPGGSRAHSSHLKSKKGQSTSRHKKLMFKTEGPDSD	MUTAGEN	388	388	E->A: Abolishes SUMO1 conjugation.
P04637	37	93	SQAMDDLMLSPDDIEQWFTEDPGPDEAPRMPEAAPPVAPAPAAPTPAAPAPAPSWPL	MUTAGEN	37	37	S->D: Abolihes phosphorylation by MAPKAPK5.
P04637	37	93	SQAMDDLMLSPDDIEQWFTEDPGPDEAPRMPEAAPPVAPAPAAPTPAAPAPAPSWPL	MUTAGEN	46	46	S->A: Abolishes phosphorylation by DYRK2 and HIPK2 and acetylation of K-382 by CREBBP.
P04637	37	93	SQAMDDLMLSPDDIEQWFTEDPGPDEAPRMPEAAPPVAPAPAAPTPAAPAPAPSWPL	MUTAGEN	46	46	Missing: Alters interaction with WWOX.
P04637	37	93	SQAMDDLMLSPDDIEQWFTEDPGPDEAPRMPEAAPPVAPAPAAPTPAAPAPAPSWPL	MUTAGEN	55	55	T->A: Blocks phosphorylation by TAF1.
P38936	79	164	PTGPRRGRDELGGGRRPGTSPALLQGTAEEDHVDLSLSCTLVPRSGEQAEGSPGGPGDSQGRKRRQTSMTDFYHSKRRLIFSKRKP	MUTAGEN	114	114	S->E: Phosphomimetic mutant, increases ubiquitination by the DCX(DTL) complex.
P38936	79	164	PTGPRRGRDELGGGRRPGTSPALLQGTAEEDHVDLSLSCTLVPRSGEQAEGSPGGPGDSQGRKRRQTSMTDFYHSKRRLIFSKRKP	MUTAGEN	144	150	QTSMTDF->ATSATDA: Abolishes interaction with PCNA and subsequent degradation by the proteasome.
P38936	79	164	PTGPRRGRDELGGGRRPGTSPALLQGTAEEDHVDLSLSCTLVPRSGEQAEGSPGGPGDSQGRKRRQTSMTDFYHSKRRLIFSKRKP	MUTAGEN	145	145	T->A: Reduces phosphorylation by Akt; no change in interaction with PCNA, CDK2 or CDK4; no change in subcellular location.
P38936	79	164	PTGPRRGRDELGGGRRPGTSPALLQGTAEEDHVDLSLSCTLVPRSGEQAEGSPGGPGDSQGRKRRQTSMTDFYHSKRRLIFSKRKP	MUTAGEN	145	145	T->D: No interaction with PCNA;59% inhibition of CDK2 binding; modest inhibition of CDK4 binding; no change in subcellular location.
P38936	79	164	PTGPRRGRDELGGGRRPGTSPALLQGTAEEDHVDLSLSCTLVPRSGEQAEGSPGGPGDSQGRKRRQTSMTDFYHSKRRLIFSKRKP	MUTAGEN	146	146	S->A: No change in interaction with PCNA.
P38936	79	164	PTGPRRGRDELGGGRRPGTSPALLQGTAEEDHVDLSLSCTLVPRSGEQAEGSPGGPGDSQGRKRRQTSMTDFYHSKRRLIFSKRKP	MUTAGEN	146	146	S->D: Reduces interaction with PCNA.
P38936	79	164	PTGPRRGRDELGGGRRPGTSPALLQGTAEEDHVDLSLSCTLVPRSGEQAEGSPGGPGDSQGRKRRQTSMTDFYHSKRRLIFSKRKP	MUTAGEN	147	151	MTDFY->ATDAAA: Abolishes interaction with PCNA and subsequent degradation by the proteasome.
P38936	79	164	PTGPRRGRDELGGGRRPGTSPALLQGTAEEDHVDLSLSCTLVPRSGEQAEGSPGGPGDSQGRKRRQTSMTDFYHSKRRLIFSKRKP	MUTAGEN	154	156	KRR->AAA: Abolishes degradation by the proteasome without affecting the interaction with PCNA.
P46527	87	198	FYYRPPRPPKGACKVPAQESQDVSGSRPAAPLIGAPANSEDTHLVDPKTDPSDSQTGLAEQCAGIRKRPATDDSSTQNKRANRTEENVSDGSPNAGSVEQTPKKPGLRRRQT	MUTAGEN	88	88	Y->F: Abolishes LYN-mediated phosphorylation, reduceS CDK2-mediated phosphorylation on T-187, has greater cell cycle arrest into S-phase, no effect on binding CDK2 complexes, reduced CDK4 binding and inhibits CDK4 enzyme activity. No nuclear translocation. No effect on in vitro phosphorylation of CDK4 by CCNH-CDK7. Completely abolishes CDK4 binding; when associated with F-89.
P46527	87	198	FYYRPPRPPKGACKVPAQESQDVSGSRPAAPLIGAPANSEDTHLVDPKTDPSDSQTGLAEQCAGIRKRPATDDSSTQNKRANRTEENVSDGSPNAGSVEQTPKKPGLRRRQT	MUTAGEN	89	89	Y->F: No effect on binding CDK2 complexes, reduced CDK4 binding and greatly inhibits CDK4 enzyme activity. No nuclear translocation. Inhibits in vitro phosphorylation of CDK4 by CCNH-CDK7. Completely abolishes CDK4 binding; when associated with F-88.
P46527	87	198	FYYRPPRPPKGACKVPAQESQDVSGSRPAAPLIGAPANSEDTHLVDPKTDPSDSQTGLAEQCAGIRKRPATDDSSTQNKRANRTEENVSDGSPNAGSVEQTPKKPGLRRRQT	MUTAGEN	157	157	T->A: Greatly reduced PKB/AKT1-mediated phosphorylation. Nuclear location. Inhibits cyclin E/CDK2 cell cycle progression. No effect on binding AKT1. Completely abolishes PKB/AKT1-mediated phosphorylation and no cytoplasmic translocation; when associated with A-198.
P46527	87	198	FYYRPPRPPKGACKVPAQESQDVSGSRPAAPLIGAPANSEDTHLVDPKTDPSDSQTGLAEQCAGIRKRPATDDSSTQNKRANRTEENVSDGSPNAGSVEQTPKKPGLRRRQT	MUTAGEN	161	161	S->A: No change in PKB/AKT1-mediated phosphorylation.
P46527	87	198	FYYRPPRPPKGACKVPAQESQDVSGSRPAAPLIGAPANSEDTHLVDPKTDPSDSQTGLAEQCAGIRKRPATDDSSTQNKRANRTEENVSDGSPNAGSVEQTPKKPGLRRRQT	MUTAGEN	162	162	T->A: No change in PKB/AKT1-mediated phosphorylation.
P46527	87	198	FYYRPPRPPKGACKVPAQESQDVSGSRPAAPLIGAPANSEDTHLVDPKTDPSDSQTGLAEQCAGIRKRPATDDSSTQNKRANRTEENVSDGSPNAGSVEQTPKKPGLRRRQT	MUTAGEN	185	185	E->A,D,Q: Strongly reduced ubiquitination by a TRIM21-containing SCF(SKP2) complex.
P46527	87	198	FYYRPPRPPKGACKVPAQESQDVSGSRPAAPLIGAPANSEDTHLVDPKTDPSDSQTGLAEQCAGIRKRPATDDSSTQNKRANRTEENVSDGSPNAGSVEQTPKKPGLRRRQT	MUTAGEN	187	187	T->A,D: No change in PKB/AKT1- nor UHMK1-mediated phosphorylation.
P46527	87	198	FYYRPPRPPKGACKVPAQESQDVSGSRPAAPLIGAPANSEDTHLVDPKTDPSDSQTGLAEQCAGIRKRPATDDSSTQNKRANRTEENVSDGSPNAGSVEQTPKKPGLRRRQT	MUTAGEN	187	187	T->A: Abolishes phosphorylation-dependent ubiquitination.
P46527	87	198	FYYRPPRPPKGACKVPAQESQDVSGSRPAAPLIGAPANSEDTHLVDPKTDPSDSQTGLAEQCAGIRKRPATDDSSTQNKRANRTEENVSDGSPNAGSVEQTPKKPGLRRRQT	MUTAGEN	198	198	T->A,D: Abolishes PKB/AKT1-mediated phosphorylation. 46% cytoplasmic location. Greatly reduced binding to YWHAQ. Equally reduced binding; when associated with A-10 and A-187. No nuclear import; when associated with A-157. Completely abolishes PKB/AKT1-mediated phosphorylation and no cytoplasmic translocation; when associated with A-157.
P49585	1	41	MDAQCSAKVNARKRRKEAPGPNGATEEDGVPSKVQRCAVGL	MUTAGEN	37	37	C->S: Abolishes formation of the interchain disulfide that can be observed when the enzyme is treated with copper phenanthrolene (in vitro).
Q07820	108	181	LEEMEAPAADAIMSPEEELDGYEPEPLGKRPAVLPLLELVGESGNNTSTDGSLPSTPPPAEEEEDELYRQSLEI	MUTAGEN	127	127	D->A: Abolishes formation of 28 and 17 kDa cleavage products by CASP3. Abolishes cleavage by caspase-3; when associated with A-157.
Q07820	108	181	LEEMEAPAADAIMSPEEELDGYEPEPLGKRPAVLPLLELVGESGNNTSTDGSLPSTPPPAEEEEDELYRQSLEI	MUTAGEN	136	136	K->R: Reduced ubiquitination.
Q07820	108	181	LEEMEAPAADAIMSPEEELDGYEPEPLGKRPAVLPLLELVGESGNNTSTDGSLPSTPPPAEEEEDELYRQSLEI	MUTAGEN	157	157	D->A: Abolishes formation of 23 and 21 kDa cleavage products by CASP3. Abolishes cleavage by caspase-3; when associated with A-127.
Q07820	108	181	LEEMEAPAADAIMSPEEELDGYEPEPLGKRPAVLPLLELVGESGNNTSTDGSLPSTPPPAEEEEDELYRQSLEI	MUTAGEN	159	159	S->A: Loss of phosphorylation by GSK3 and loss of ubiquitination increasing protein stability.
Q07820	108	181	LEEMEAPAADAIMSPEEELDGYEPEPLGKRPAVLPLLELVGESGNNTSTDGSLPSTPPPAEEEEDELYRQSLEI	MUTAGEN	162	162	S->A: Abolishes mitochondrial localization and decreases stability.
Q07820	108	181	LEEMEAPAADAIMSPEEELDGYEPEPLGKRPAVLPLLELVGESGNNTSTDGSLPSTPPPAEEEEDELYRQSLEI	MUTAGEN	163	163	T->A,E: No effect on mitochondrial localization.
Q07820	108	181	LEEMEAPAADAIMSPEEELDGYEPEPLGKRPAVLPLLELVGESGNNTSTDGSLPSTPPPAEEEEDELYRQSLEI	MUTAGEN	163	163	T->A: Abolishes phosphorylation by MAPK.
Q07820	32	88	GGRLLATEKEASARREIGGGEAGAVIGGSAGASPPSTLTPDSRRVARPPPIGAEVPD	MUTAGEN	40	40	K->R: Reduced ubiquitination.
Q07820	186	222	LREQATGAKDTKPMGRSGATSRKALETLRRVGDGVQR	MUTAGEN	194	194	K->R: Reduced ubiquitination.
Q07820	186	222	LREQATGAKDTKPMGRSGATSRKALETLRRVGDGVQR	MUTAGEN	197	197	K->R: Reduced ubiquitination.
Q07820	186	222	LREQATGAKDTKPMGRSGATSRKALETLRRVGDGVQR	MUTAGEN	208	208	K->R: No effect on ubiquitination.
P27695	1	59	MPKRGKKGAVAEDGDELRTEPEAKKSKTAAKKNDKEAAGEGPALYEDPPDQKTSPSGKP	MUTAGEN	6	6	K->R: Lack of acetylation, does not stimulate the YBX1-mediated MDR1 promoter activity and alter nuclear subcellular localization; when associated with R-7. Does not inhibit interaction with HDAC1, HDAC2 and HDAC3. Absence of increase in nCaRE binding activity.
P27695	1	59	MPKRGKKGAVAEDGDELRTEPEAKKSKTAAKKNDKEAAGEGPALYEDPPDQKTSPSGKP	MUTAGEN	7	7	K->R: Lack of acetylation and does not stimulate the YBX1-mediated MDR1 promoter activity and alter nuclear subcellular localization; when associated with R-6.
P27695	1	59	MPKRGKKGAVAEDGDELRTEPEAKKSKTAAKKNDKEAAGEGPALYEDPPDQKTSPSGKP	MUTAGEN	12	12	E->A: Reduces nuclear localization; when associated with A-13.
P27695	1	59	MPKRGKKGAVAEDGDELRTEPEAKKSKTAAKKNDKEAAGEGPALYEDPPDQKTSPSGKP	MUTAGEN	13	13	D->A: Reduces nuclear localization; when associated with A-12.
P27695	1	59	MPKRGKKGAVAEDGDELRTEPEAKKSKTAAKKNDKEAAGEGPALYEDPPDQKTSPSGKP	MUTAGEN	24	24	K->A: Enhances the interaction with TOMM20. Inhibits rRNA binding, interaction with NPM1, nuclear localization and modulates its endodeoxyribonuclease activity; when associated with A-25; A-27; A-31 and A-32. Inhibits ubiquitination; when associated with K-25 and K-27.
P27695	1	59	MPKRGKKGAVAEDGDELRTEPEAKKSKTAAKKNDKEAAGEGPALYEDPPDQKTSPSGKP	MUTAGEN	25	25	K->A: Enhances the interaction with TOMM20. Inhibits rRNA binding, interaction with NPM1, nuclear localization and modulates its endodeoxyribonuclease activity; when associated with A-24; A-27; A-31 and A-32. Inhibits ubiquitination; when associated with K-24 and K-27.
P27695	1	59	MPKRGKKGAVAEDGDELRTEPEAKKSKTAAKKNDKEAAGEGPALYEDPPDQKTSPSGKP	MUTAGEN	27	27	K->A: Enhances the interaction with TOMM20. Inhibits rRNA binding, interaction with NPM1, nuclear localization and modulates its endodeoyribonuclease activity; when associated with A-24; A-25; A-31 and A-32. Inhibits ubiquitination; when associated with K-24 and K-25.
P27695	1	59	MPKRGKKGAVAEDGDELRTEPEAKKSKTAAKKNDKEAAGEGPALYEDPPDQKTSPSGKP	MUTAGEN	31	31	K->A: Enhances the interaction with TOMM20. Does not inhibit redox and AP endodeoyribonuclease activities. Inhibits rRNA binding, interaction with NPM1, nuclear localization and modulates its endodeoxyribonuclease activity; when associated with A-24; A-25; A-27 and A-32. Reduces protection from granzyme A-mediated cell death; when associated with A-65 and A-210.
P27695	1	59	MPKRGKKGAVAEDGDELRTEPEAKKSKTAAKKNDKEAAGEGPALYEDPPDQKTSPSGKP	MUTAGEN	32	32	K->A: Inhibits rRNA binding, interaction with NPM1, nuclear localization and modulates its endodeoxyribonuclease activity; when associated with A-24; A-25; A-27 and A-31.
Q00653	846	900	LLRGPETRDKLPSTAEVKEDSAYGSQSVEQEAEKLGPPPEPPGGLCHGHPQPQVH	MUTAGEN	866	866	S->A: Decrease in MAP3K14-induced phosphorylation; no inducible processing occurs; when associated with A-869.
Q00653	846	900	LLRGPETRDKLPSTAEVKEDSAYGSQSVEQEAEKLGPPPEPPGGLCHGHPQPQVH	MUTAGEN	870	870	S->A: Decrease in MAP3K14-induced phosphorylation; no inducible processing occurs; when associated with A-865.
Q16665	442	521	KLQNINLAMSPLPTAETPKPLRSSADPALNQEVALKLEPNPESLELSFTMPQIQDQTPSPSDGSTRQSSPEPNSPSEYCF	MUTAGEN	442	442	K->R: No change in sumoylation.
Q16665	442	521	KLQNINLAMSPLPTAETPKPLRSSADPALNQEVALKLEPNPESLELSFTMPQIQDQTPSPSDGSTRQSSPEPNSPSEYCF	MUTAGEN	460	460	K->R: No change in sumoylation nor in ARD1-mediated acetylation.
Q16665	442	521	KLQNINLAMSPLPTAETPKPLRSSADPALNQEVALKLEPNPESLELSFTMPQIQDQTPSPSDGSTRQSSPEPNSPSEYCF	MUTAGEN	477	477	K->R: Abolishes 1 sumoylation. Abolishes 2 sumoylations; when associated with R-391. No change in HIF1A protein turnover rate but increased transcriptional activity; when associated with R-377; R-391 and R-532.

## Sheet: tertiary_degron_variant
UniProt ID	LDR start	LDR end	Sequence of the Long Disordered Region (LDR) nearest to a Deg Lys	UniProt Feature	Affected region start	Affected region end	Description
Q9Y2N7	429	466	ATPSTPLATRHPQSPLSADLPDELPVGTENVHRLFTSG	VARIANT	463	463	F -> L (in dbSNP:rs7253301).
P25963	1	70	MFQAAERPQEWAMEGPRDGLKKERLLDDRHDSGLDSMKDEEYEQMVKELQEIRLEPQEVPRGSEPWKQQL	VARIANT	32	32	S -> I (in ADEDAID; dbSNP:rs28933100).
P35222	32	64	DSGIHSGATTTAPSLSGKGNPEEEDVDTSQVLY	VARIANT	25	33	Missing (in hepatocellular carcinoma).
P35222	32	64	DSGIHSGATTTAPSLSGKGNPEEEDVDTSQVLY	VARIANT	32	32	D -> A (in hepatocellular carcinoma).
P35222	32	64	DSGIHSGATTTAPSLSGKGNPEEEDVDTSQVLY	VARIANT	32	32	D -> G (in PTR and hepatocellular carcinoma).
P35222	32	64	DSGIHSGATTTAPSLSGKGNPEEEDVDTSQVLY	VARIANT	32	32	D -> Y (in PTR, hepatoblastoma and hepatocellular carcinoma).
P35222	32	64	DSGIHSGATTTAPSLSGKGNPEEEDVDTSQVLY	VARIANT	33	33	S -> F (in PTR, MDB and hepatocellular carcinoma).
P35222	32	64	DSGIHSGATTTAPSLSGKGNPEEEDVDTSQVLY	VARIANT	33	33	S -> L (in hepatocellular carcinoma).
P35222	32	64	DSGIHSGATTTAPSLSGKGNPEEEDVDTSQVLY	VARIANT	33	33	S -> Y (in colorectal cancer and PTR).
P35222	32	64	DSGIHSGATTTAPSLSGKGNPEEEDVDTSQVLY	VARIANT	34	34	G -> E (in PTR).
P35222	32	64	DSGIHSGATTTAPSLSGKGNPEEEDVDTSQVLY	VARIANT	34	34	G -> R (in hepatocellular carcinoma).
P35222	32	64	DSGIHSGATTTAPSLSGKGNPEEEDVDTSQVLY	VARIANT	34	34	G -> V (in hepatoblastoma; dbSNP: rs28931589).
P35222	32	64	DSGIHSGATTTAPSLSGKGNPEEEDVDTSQVLY	VARIANT	35	35	I -> S (in hepatocellular carcinoma).
P35222	32	64	DSGIHSGATTTAPSLSGKGNPEEEDVDTSQVLY	VARIANT	37	38	SG -> W (in hepatocellular carcinoma).
P35222	32	64	DSGIHSGATTTAPSLSGKGNPEEEDVDTSQVLY	VARIANT	37	37	S -> A (in MDB and hepatocellular carcinoma).
P35222	32	64	DSGIHSGATTTAPSLSGKGNPEEEDVDTSQVLY	VARIANT	37	37	S -> C (in PTR, hepatoblastoma and ovarian cancer).
P35222	32	64	DSGIHSGATTTAPSLSGKGNPEEEDVDTSQVLY	VARIANT	37	37	S -> F (in PTR).
P35222	32	64	DSGIHSGATTTAPSLSGKGNPEEEDVDTSQVLY	VARIANT	37	37	S -> Y (in hepatocellular carcinoma).
P35222	32	64	DSGIHSGATTTAPSLSGKGNPEEEDVDTSQVLY	VARIANT	41	41	T -> A (in hepatoblastoma and hepatocellular carcinoma; also in a desmoid tumor; strongly reduces phosphorylation and degradation).
P35222	32	64	DSGIHSGATTTAPSLSGKGNPEEEDVDTSQVLY	VARIANT	41	41	T -> I (in PTR, hepatocellular carcinoma and ovarian cancer).
P35222	32	64	DSGIHSGATTTAPSLSGKGNPEEEDVDTSQVLY	VARIANT	45	45	S -> F (in hepatocellular carcinoma).
P35222	32	64	DSGIHSGATTTAPSLSGKGNPEEEDVDTSQVLY	VARIANT	45	45	S -> P (in hepatocellular carcinoma).
P35222	32	64	DSGIHSGATTTAPSLSGKGNPEEEDVDTSQVLY	VARIANT	45	45	Missing (in colorectal cancer).
P04637	285	328	EEENLRKKGEPHHELPPGSTKRALPNNTSSSPQPKKKPLDGEYF	VARIANT	285	285	E -> A (in a sporadic cancer; somatic mutation).
P04637	285	328	EEENLRKKGEPHHELPPGSTKRALPNNTSSSPQPKKKPLDGEYF	VARIANT	285	285	E -> D (in sporadic cancers; somatic mutation).
P04637	285	328	EEENLRKKGEPHHELPPGSTKRALPNNTSSSPQPKKKPLDGEYF	VARIANT	285	285	E -> G (in sporadic cancers; somatic mutation).
P04637	285	328	EEENLRKKGEPHHELPPGSTKRALPNNTSSSPQPKKKPLDGEYF	VARIANT	285	285	E -> K (in sporadic cancers; somatic mutation).
P04637	285	328	EEENLRKKGEPHHELPPGSTKRALPNNTSSSPQPKKKPLDGEYF	VARIANT	285	285	E -> Q (in LFS; germline mutation and in sporadic cancers; somatic mutation).
P04637	285	328	EEENLRKKGEPHHELPPGSTKRALPNNTSSSPQPKKKPLDGEYF	VARIANT	285	285	E -> V (in sporadic cancers; somatic mutation).
P04637	285	328	EEENLRKKGEPHHELPPGSTKRALPNNTSSSPQPKKKPLDGEYF	VARIANT	286	286	E -> A (in LFS; germline mutation and in sporadic cancers; somatic mutation).
P04637	285	328	EEENLRKKGEPHHELPPGSTKRALPNNTSSSPQPKKKPLDGEYF	VARIANT	286	286	E -> D (in sporadic cancers; somatic mutation).
P04637	285	328	EEENLRKKGEPHHELPPGSTKRALPNNTSSSPQPKKKPLDGEYF	VARIANT	286	286	E -> G (in sporadic cancers; somatic mutation).
P04637	285	328	EEENLRKKGEPHHELPPGSTKRALPNNTSSSPQPKKKPLDGEYF	VARIANT	286	286	E -> K (in sporadic cancers; somatic mutation).
P04637	285	328	EEENLRKKGEPHHELPPGSTKRALPNNTSSSPQPKKKPLDGEYF	VARIANT	286	286	E -> L (in a sporadic cancer; somatic mutation).
P04637	285	328	EEENLRKKGEPHHELPPGSTKRALPNNTSSSPQPKKKPLDGEYF	VARIANT	286	286	E -> Q (in sporadic cancers; somatic mutation).
P04637	285	328	EEENLRKKGEPHHELPPGSTKRALPNNTSSSPQPKKKPLDGEYF	VARIANT	286	286	E -> V (in sporadic cancers; somatic mutation).
P04637	285	328	EEENLRKKGEPHHELPPGSTKRALPNNTSSSPQPKKKPLDGEYF	VARIANT	287	287	E -> A (in a sporadic cancer; somatic mutation).
P04637	285	328	EEENLRKKGEPHHELPPGSTKRALPNNTSSSPQPKKKPLDGEYF	VARIANT	287	287	E -> D (in sporadic cancers; somatic mutation).
P04637	285	328	EEENLRKKGEPHHELPPGSTKRALPNNTSSSPQPKKKPLDGEYF	VARIANT	287	287	E -> G (in sporadic cancers; somatic mutation).
P04637	285	328	EEENLRKKGEPHHELPPGSTKRALPNNTSSSPQPKKKPLDGEYF	VARIANT	287	287	E -> K (in sporadic cancers; somatic mutation).
P04637	285	328	EEENLRKKGEPHHELPPGSTKRALPNNTSSSPQPKKKPLDGEYF	VARIANT	287	287	E -> V (in sporadic cancers; somatic mutation).
P04637	285	328	EEENLRKKGEPHHELPPGSTKRALPNNTSSSPQPKKKPLDGEYF	VARIANT	288	288	N -> D (in a sporadic cancer; somatic mutation).
P04637	285	328	EEENLRKKGEPHHELPPGSTKRALPNNTSSSPQPKKKPLDGEYF	VARIANT	288	288	N -> K (in sporadic cancers; somatic mutation).
P04637	285	328	EEENLRKKGEPHHELPPGSTKRALPNNTSSSPQPKKKPLDGEYF	VARIANT	288	288	N -> S (in sporadic cancers; somatic mutation).
P04637	285	328	EEENLRKKGEPHHELPPGSTKRALPNNTSSSPQPKKKPLDGEYF	VARIANT	288	288	N -> T (in sporadic cancers; somatic mutation).
P04637	285	328	EEENLRKKGEPHHELPPGSTKRALPNNTSSSPQPKKKPLDGEYF	VARIANT	288	288	N -> Y (in sporadic cancers; somatic mutation).
P04637	285	328	EEENLRKKGEPHHELPPGSTKRALPNNTSSSPQPKKKPLDGEYF	VARIANT	289	289	L -> F (in sporadic cancers; somatic mutation).
P04637	285	328	EEENLRKKGEPHHELPPGSTKRALPNNTSSSPQPKKKPLDGEYF	VARIANT	289	289	L -> H (in sporadic cancers; somatic mutation).
P04637	285	328	EEENLRKKGEPHHELPPGSTKRALPNNTSSSPQPKKKPLDGEYF	VARIANT	289	289	L -> P (in sporadic cancers; somatic mutation).
P04637	285	328	EEENLRKKGEPHHELPPGSTKRALPNNTSSSPQPKKKPLDGEYF	VARIANT	289	289	L -> R (in a sporadic cancer; somatic mutation).
P04637	285	328	EEENLRKKGEPHHELPPGSTKRALPNNTSSSPQPKKKPLDGEYF	VARIANT	289	289	L -> V (in sporadic cancers; somatic mutation).
P04637	285	328	EEENLRKKGEPHHELPPGSTKRALPNNTSSSPQPKKKPLDGEYF	VARIANT	290	290	R -> C (in sporadic cancers; somatic mutation).
P04637	285	328	EEENLRKKGEPHHELPPGSTKRALPNNTSSSPQPKKKPLDGEYF	VARIANT	290	290	R -> H (in LFS; germline mutation and in sporadic cancers; somatic mutation; dbSNP: rs55819519).
P04637	285	328	EEENLRKKGEPHHELPPGSTKRALPNNTSSSPQPKKKPLDGEYF	VARIANT	290	290	R -> L (in LFS; germline mutation and in sporadic cancers; somatic mutation).
P04637	285	328	EEENLRKKGEPHHELPPGSTKRALPNNTSSSPQPKKKPLDGEYF	VARIANT	291	291	K -> E (in sporadic cancers; somatic mutation).
P04637	285	328	EEENLRKKGEPHHELPPGSTKRALPNNTSSSPQPKKKPLDGEYF	VARIANT	291	291	K -> M (in sporadic cancers; somatic mutation).
P04637	285	328	EEENLRKKGEPHHELPPGSTKRALPNNTSSSPQPKKKPLDGEYF	VARIANT	291	291	K -> N (in sporadic cancers; somatic mutation).
P04637	285	328	EEENLRKKGEPHHELPPGSTKRALPNNTSSSPQPKKKPLDGEYF	VARIANT	291	291	K -> Q (in sporadic cancers; somatic mutation).
P04637	285	328	EEENLRKKGEPHHELPPGSTKRALPNNTSSSPQPKKKPLDGEYF	VARIANT	291	291	K -> R (in sporadic cancers; somatic mutation).
P04637	285	328	EEENLRKKGEPHHELPPGSTKRALPNNTSSSPQPKKKPLDGEYF	VARIANT	291	291	K -> T (in sporadic cancers; somatic mutation).
P04637	285	328	EEENLRKKGEPHHELPPGSTKRALPNNTSSSPQPKKKPLDGEYF	VARIANT	292	292	K -> E (in sporadic cancers; somatic mutation).
P04637	285	328	EEENLRKKGEPHHELPPGSTKRALPNNTSSSPQPKKKPLDGEYF	VARIANT	292	292	K -> G (in a sporadic cancer; somatic mutation).
P04637	285	328	EEENLRKKGEPHHELPPGSTKRALPNNTSSSPQPKKKPLDGEYF	VARIANT	292	292	K -> I (in LFS; germline mutation and in a sporadic cancer; somatic mutation).
P04637	285	328	EEENLRKKGEPHHELPPGSTKRALPNNTSSSPQPKKKPLDGEYF	VARIANT	292	292	K -> N (in sporadic cancers; somatic mutation).
P04637	285	328	EEENLRKKGEPHHELPPGSTKRALPNNTSSSPQPKKKPLDGEYF	VARIANT	292	292	K -> Q (in a sporadic cancer; somatic mutation).
P04637	285	328	EEENLRKKGEPHHELPPGSTKRALPNNTSSSPQPKKKPLDGEYF	VARIANT	292	292	K -> R (in sporadic cancers; somatic mutation).
P04637	285	328	EEENLRKKGEPHHELPPGSTKRALPNNTSSSPQPKKKPLDGEYF	VARIANT	292	292	K -> T (in sporadic cancers; somatic mutation).
P04637	285	328	EEENLRKKGEPHHELPPGSTKRALPNNTSSSPQPKKKPLDGEYF	VARIANT	293	293	G -> A (in a sporadic cancer; somatic mutation).
P04637	285	328	EEENLRKKGEPHHELPPGSTKRALPNNTSSSPQPKKKPLDGEYF	VARIANT	293	293	G -> R (in sporadic cancers; somatic mutation).
P04637	285	328	EEENLRKKGEPHHELPPGSTKRALPNNTSSSPQPKKKPLDGEYF	VARIANT	293	293	G -> V (in sporadic cancers; somatic mutation).
P04637	285	328	EEENLRKKGEPHHELPPGSTKRALPNNTSSSPQPKKKPLDGEYF	VARIANT	293	293	G -> W (in a brain tumor with no family history; germline mutation and in sporadic cancers; somatic mutation).
P04637	285	328	EEENLRKKGEPHHELPPGSTKRALPNNTSSSPQPKKKPLDGEYF	VARIANT	294	294	E -> A (in a sporadic cancer; somatic mutation).
P04637	285	328	EEENLRKKGEPHHELPPGSTKRALPNNTSSSPQPKKKPLDGEYF	VARIANT	294	294	E -> D (in sporadic cancers; somatic mutation).
P04637	285	328	EEENLRKKGEPHHELPPGSTKRALPNNTSSSPQPKKKPLDGEYF	VARIANT	294	294	E -> G (in sporadic cancers; somatic mutation).
P04637	285	328	EEENLRKKGEPHHELPPGSTKRALPNNTSSSPQPKKKPLDGEYF	VARIANT	294	294	E -> K (in sporadic cancers; somatic mutation).
P04637	285	328	EEENLRKKGEPHHELPPGSTKRALPNNTSSSPQPKKKPLDGEYF	VARIANT	294	294	E -> Q (in sporadic cancers; somatic mutation).
P04637	285	328	EEENLRKKGEPHHELPPGSTKRALPNNTSSSPQPKKKPLDGEYF	VARIANT	294	294	E -> V (in sporadic cancers; somatic mutation).
P04637	285	328	EEENLRKKGEPHHELPPGSTKRALPNNTSSSPQPKKKPLDGEYF	VARIANT	295	295	P -> H (in a sporadic cancer; somatic mutation).
P04637	285	328	EEENLRKKGEPHHELPPGSTKRALPNNTSSSPQPKKKPLDGEYF	VARIANT	295	295	P -> L (in sporadic cancers; somatic mutation).
P04637	285	328	EEENLRKKGEPHHELPPGSTKRALPNNTSSSPQPKKKPLDGEYF	VARIANT	295	295	P -> R (in a sporadic cancer; somatic mutation).
P04637	285	328	EEENLRKKGEPHHELPPGSTKRALPNNTSSSPQPKKKPLDGEYF	VARIANT	295	295	P -> S (in sporadic cancers; somatic mutation).
P04637	285	328	EEENLRKKGEPHHELPPGSTKRALPNNTSSSPQPKKKPLDGEYF	VARIANT	296	296	H -> C (in sporadic cancers; somatic mutation).
P04637	285	328	EEENLRKKGEPHHELPPGSTKRALPNNTSSSPQPKKKPLDGEYF	VARIANT	296	296	H -> D (in sporadic cancers; somatic mutation).
P04637	285	328	EEENLRKKGEPHHELPPGSTKRALPNNTSSSPQPKKKPLDGEYF	VARIANT	296	296	H -> L (in sporadic cancers; somatic mutation).
P04637	285	328	EEENLRKKGEPHHELPPGSTKRALPNNTSSSPQPKKKPLDGEYF	VARIANT	296	296	H -> N (in sporadic cancers; somatic mutation).
P04637	285	328	EEENLRKKGEPHHELPPGSTKRALPNNTSSSPQPKKKPLDGEYF	VARIANT	296	296	H -> P (in a sporadic cancer; somatic mutation).
P04637	285	328	EEENLRKKGEPHHELPPGSTKRALPNNTSSSPQPKKKPLDGEYF	VARIANT	296	296	H -> Q (in sporadic cancers; somatic mutation).
P04637	285	328	EEENLRKKGEPHHELPPGSTKRALPNNTSSSPQPKKKPLDGEYF	VARIANT	296	296	H -> R (in a sporadic cancer; somatic mutation).
P04637	285	328	EEENLRKKGEPHHELPPGSTKRALPNNTSSSPQPKKKPLDGEYF	VARIANT	296	296	H -> Y (in sporadic cancers; somatic mutation).
P04637	285	328	EEENLRKKGEPHHELPPGSTKRALPNNTSSSPQPKKKPLDGEYF	VARIANT	297	297	H -> D (in a sporadic cancer; somatic mutation).
P04637	285	328	EEENLRKKGEPHHELPPGSTKRALPNNTSSSPQPKKKPLDGEYF	VARIANT	297	297	H -> N (in a sporadic cancer; somatic mutation).
P04637	285	328	EEENLRKKGEPHHELPPGSTKRALPNNTSSSPQPKKKPLDGEYF	VARIANT	297	297	H -> P (in sporadic cancers; somatic mutation).
P04637	285	328	EEENLRKKGEPHHELPPGSTKRALPNNTSSSPQPKKKPLDGEYF	VARIANT	297	297	H -> R (in sporadic cancers; somatic mutation).
P04637	285	328	EEENLRKKGEPHHELPPGSTKRALPNNTSSSPQPKKKPLDGEYF	VARIANT	297	297	H -> Y (in sporadic cancers; somatic mutation).
P04637	285	328	EEENLRKKGEPHHELPPGSTKRALPNNTSSSPQPKKKPLDGEYF	VARIANT	298	298	E -> A (in a sporadic cancer; somatic mutation).
P04637	285	328	EEENLRKKGEPHHELPPGSTKRALPNNTSSSPQPKKKPLDGEYF	VARIANT	298	298	E -> D (in sporadic cancers; somatic mutation).
P04637	285	328	EEENLRKKGEPHHELPPGSTKRALPNNTSSSPQPKKKPLDGEYF	VARIANT	298	298	E -> K (in sporadic cancers; somatic mutation).
P04637	285	328	EEENLRKKGEPHHELPPGSTKRALPNNTSSSPQPKKKPLDGEYF	VARIANT	298	298	E -> Q (in sporadic cancers; somatic mutation).
P04637	285	328	EEENLRKKGEPHHELPPGSTKRALPNNTSSSPQPKKKPLDGEYF	VARIANT	298	298	E -> V (in sporadic cancers; somatic mutation).
P04637	285	328	EEENLRKKGEPHHELPPGSTKRALPNNTSSSPQPKKKPLDGEYF	VARIANT	299	299	L -> P (in sporadic cancers; somatic mutation).
P04637	285	328	EEENLRKKGEPHHELPPGSTKRALPNNTSSSPQPKKKPLDGEYF	VARIANT	299	299	L -> Q (in sporadic cancers; somatic mutation).
P04637	285	328	EEENLRKKGEPHHELPPGSTKRALPNNTSSSPQPKKKPLDGEYF	VARIANT	299	299	L -> R (in a sporadic cancer; somatic mutation).
P04637	285	328	EEENLRKKGEPHHELPPGSTKRALPNNTSSSPQPKKKPLDGEYF	VARIANT	299	299	L -> V (in a sporadic cancer; somatic mutation).
P04637	285	328	EEENLRKKGEPHHELPPGSTKRALPNNTSSSPQPKKKPLDGEYF	VARIANT	300	300	P -> A (in sporadic cancers; somatic mutation).
P04637	285	328	EEENLRKKGEPHHELPPGSTKRALPNNTSSSPQPKKKPLDGEYF	VARIANT	300	300	P -> L (in sporadic cancers; somatic mutation).
P04637	285	328	EEENLRKKGEPHHELPPGSTKRALPNNTSSSPQPKKKPLDGEYF	VARIANT	300	300	P -> R (in a sporadic cancer; somatic mutation).
P04637	285	328	EEENLRKKGEPHHELPPGSTKRALPNNTSSSPQPKKKPLDGEYF	VARIANT	300	300	P -> S (in sporadic cancers; somatic mutation).
P04637	285	328	EEENLRKKGEPHHELPPGSTKRALPNNTSSSPQPKKKPLDGEYF	VARIANT	301	301	P -> A (in sporadic cancers; somatic mutation).
P04637	285	328	EEENLRKKGEPHHELPPGSTKRALPNNTSSSPQPKKKPLDGEYF	VARIANT	301	301	P -> L (in sporadic cancers; somatic mutation).
P04637	285	328	EEENLRKKGEPHHELPPGSTKRALPNNTSSSPQPKKKPLDGEYF	VARIANT	301	301	P -> Q (in sporadic cancers; somatic mutation).
P04637	285	328	EEENLRKKGEPHHELPPGSTKRALPNNTSSSPQPKKKPLDGEYF	VARIANT	301	301	P -> S (in sporadic cancers; somatic mutation).
P04637	285	328	EEENLRKKGEPHHELPPGSTKRALPNNTSSSPQPKKKPLDGEYF	VARIANT	301	301	P -> T (in a sporadic cancer; somatic mutation).
P04637	285	328	EEENLRKKGEPHHELPPGSTKRALPNNTSSSPQPKKKPLDGEYF	VARIANT	302	302	G -> A (in a sporadic cancer; somatic mutation).
P04637	285	328	EEENLRKKGEPHHELPPGSTKRALPNNTSSSPQPKKKPLDGEYF	VARIANT	302	302	G -> E (in sporadic cancers; somatic mutation).
P04637	285	328	EEENLRKKGEPHHELPPGSTKRALPNNTSSSPQPKKKPLDGEYF	VARIANT	302	302	G -> R (in a sporadic cancer; somatic mutation).
P04637	285	328	EEENLRKKGEPHHELPPGSTKRALPNNTSSSPQPKKKPLDGEYF	VARIANT	302	302	G -> V (in a sporadic cancer; somatic mutation).
P04637	285	328	EEENLRKKGEPHHELPPGSTKRALPNNTSSSPQPKKKPLDGEYF	VARIANT	303	303	S -> C (in sporadic cancers; somatic mutation).
P04637	285	328	EEENLRKKGEPHHELPPGSTKRALPNNTSSSPQPKKKPLDGEYF	VARIANT	303	303	S -> I (in sporadic cancers; somatic mutation).
P04637	285	328	EEENLRKKGEPHHELPPGSTKRALPNNTSSSPQPKKKPLDGEYF	VARIANT	303	303	S -> N (in sporadic cancers; somatic mutation).
P04637	285	328	EEENLRKKGEPHHELPPGSTKRALPNNTSSSPQPKKKPLDGEYF	VARIANT	303	303	S -> T (in sporadic cancers; somatic mutation).
P04637	285	328	EEENLRKKGEPHHELPPGSTKRALPNNTSSSPQPKKKPLDGEYF	VARIANT	304	304	T -> A (in sporadic cancers; somatic mutation).
P04637	285	328	EEENLRKKGEPHHELPPGSTKRALPNNTSSSPQPKKKPLDGEYF	VARIANT	304	304	T -> I (in sporadic cancers; somatic mutation).
P04637	285	328	EEENLRKKGEPHHELPPGSTKRALPNNTSSSPQPKKKPLDGEYF	VARIANT	304	304	T -> N (in a sporadic cancer; somatic mutation).
P04637	285	328	EEENLRKKGEPHHELPPGSTKRALPNNTSSSPQPKKKPLDGEYF	VARIANT	304	304	T -> S (in a sporadic cancer; somatic mutation).
P04637	285	328	EEENLRKKGEPHHELPPGSTKRALPNNTSSSPQPKKKPLDGEYF	VARIANT	305	305	K -> E (in a sporadic cancer; somatic mutation).
P04637	285	328	EEENLRKKGEPHHELPPGSTKRALPNNTSSSPQPKKKPLDGEYF	VARIANT	305	305	K -> M (in a familial cancer not matching LFS; germline mutation and in sporadic cancers; somatic mutation).
P04637	285	328	EEENLRKKGEPHHELPPGSTKRALPNNTSSSPQPKKKPLDGEYF	VARIANT	305	305	K -> N (in sporadic cancers; somatic mutation).
P04637	285	328	EEENLRKKGEPHHELPPGSTKRALPNNTSSSPQPKKKPLDGEYF	VARIANT	305	305	K -> R (in sporadic cancers; somatic mutation).
P04637	285	328	EEENLRKKGEPHHELPPGSTKRALPNNTSSSPQPKKKPLDGEYF	VARIANT	305	305	K -> T (in a sporadic cancer; somatic mutation).
P04637	285	328	EEENLRKKGEPHHELPPGSTKRALPNNTSSSPQPKKKPLDGEYF	VARIANT	306	306	R -> P (in LFS; germline mutation and in a sporadic cancer; somatic mutation).
P04637	285	328	EEENLRKKGEPHHELPPGSTKRALPNNTSSSPQPKKKPLDGEYF	VARIANT	306	306	R -> Q (in sporadic cancers; somatic mutation).
P04637	285	328	EEENLRKKGEPHHELPPGSTKRALPNNTSSSPQPKKKPLDGEYF	VARIANT	307	307	A -> P (in a sporadic cancer; somatic mutation).
P04637	285	328	EEENLRKKGEPHHELPPGSTKRALPNNTSSSPQPKKKPLDGEYF	VARIANT	307	307	A -> S (in sporadic cancers; somatic mutation).
P04637	285	328	EEENLRKKGEPHHELPPGSTKRALPNNTSSSPQPKKKPLDGEYF	VARIANT	307	307	A -> T (in sporadic cancers; somatic mutation).
P04637	285	328	EEENLRKKGEPHHELPPGSTKRALPNNTSSSPQPKKKPLDGEYF	VARIANT	308	308	L -> M (in sporadic cancers; somatic mutation).
P04637	285	328	EEENLRKKGEPHHELPPGSTKRALPNNTSSSPQPKKKPLDGEYF	VARIANT	308	308	L -> V (in a sporadic cancer; somatic mutation).
P04637	285	328	EEENLRKKGEPHHELPPGSTKRALPNNTSSSPQPKKKPLDGEYF	VARIANT	309	309	P -> R (in a sporadic cancer; somatic mutation).
P04637	285	328	EEENLRKKGEPHHELPPGSTKRALPNNTSSSPQPKKKPLDGEYF	VARIANT	309	309	P -> S (in LFS; germline mutation and in sporadic cancers; somatic mutation).
P04637	285	328	EEENLRKKGEPHHELPPGSTKRALPNNTSSSPQPKKKPLDGEYF	VARIANT	310	310	N -> I (in a sporadic cancer; somatic mutation).
P04637	285	328	EEENLRKKGEPHHELPPGSTKRALPNNTSSSPQPKKKPLDGEYF	VARIANT	310	310	N -> T (in sporadic cancers; somatic mutation).
P04637	285	328	EEENLRKKGEPHHELPPGSTKRALPNNTSSSPQPKKKPLDGEYF	VARIANT	311	311	N -> H (in sporadic cancers; somatic mutation).
P04637	285	328	EEENLRKKGEPHHELPPGSTKRALPNNTSSSPQPKKKPLDGEYF	VARIANT	311	311	N -> K (in a sporadic cancer; somatic mutation).
P04637	285	328	EEENLRKKGEPHHELPPGSTKRALPNNTSSSPQPKKKPLDGEYF	VARIANT	311	311	N -> S (in a sporadic cancer; somatic mutation).
P04637	285	328	EEENLRKKGEPHHELPPGSTKRALPNNTSSSPQPKKKPLDGEYF	VARIANT	311	311	N -> T (in sporadic cancers; somatic mutation).
P04637	285	328	EEENLRKKGEPHHELPPGSTKRALPNNTSSSPQPKKKPLDGEYF	VARIANT	312	312	T -> I (in sporadic cancers; somatic mutation).
P04637	285	328	EEENLRKKGEPHHELPPGSTKRALPNNTSSSPQPKKKPLDGEYF	VARIANT	312	312	T -> S (in sporadic cancers; somatic mutation).
P04637	285	328	EEENLRKKGEPHHELPPGSTKRALPNNTSSSPQPKKKPLDGEYF	VARIANT	313	313	S -> C (in a sporadic cancer; somatic mutation).
P04637	285	328	EEENLRKKGEPHHELPPGSTKRALPNNTSSSPQPKKKPLDGEYF	VARIANT	313	313	S -> I (in a sporadic cancer; somatic mutation).
P04637	285	328	EEENLRKKGEPHHELPPGSTKRALPNNTSSSPQPKKKPLDGEYF	VARIANT	313	313	S -> N (in a sporadic cancer; somatic mutation).
P04637	285	328	EEENLRKKGEPHHELPPGSTKRALPNNTSSSPQPKKKPLDGEYF	VARIANT	313	313	S -> R (in a sporadic cancer; somatic mutation).
P04637	285	328	EEENLRKKGEPHHELPPGSTKRALPNNTSSSPQPKKKPLDGEYF	VARIANT	314	314	S -> F (in a sporadic cancer; somatic mutation).
P04637	285	328	EEENLRKKGEPHHELPPGSTKRALPNNTSSSPQPKKKPLDGEYF	VARIANT	315	315	S -> C (in a sporadic cancer; somatic mutation).
P04637	285	328	EEENLRKKGEPHHELPPGSTKRALPNNTSSSPQPKKKPLDGEYF	VARIANT	315	315	S -> F (in a sporadic cancer; somatic mutation).
P04637	285	328	EEENLRKKGEPHHELPPGSTKRALPNNTSSSPQPKKKPLDGEYF	VARIANT	315	315	S -> P (in a sporadic cancer; somatic mutation).
P04637	285	328	EEENLRKKGEPHHELPPGSTKRALPNNTSSSPQPKKKPLDGEYF	VARIANT	316	316	P -> L (in a sporadic cancer; somatic mutation).
P04637	285	328	EEENLRKKGEPHHELPPGSTKRALPNNTSSSPQPKKKPLDGEYF	VARIANT	316	316	P -> T (in a sporadic cancer; somatic mutation).
P04637	285	328	EEENLRKKGEPHHELPPGSTKRALPNNTSSSPQPKKKPLDGEYF	VARIANT	317	317	Q -> H (in a kidney cancer with no family history; germline mutation and in a sporadic cancer; somatic mutation).
P04637	285	328	EEENLRKKGEPHHELPPGSTKRALPNNTSSSPQPKKKPLDGEYF	VARIANT	317	317	Q -> K (in sporadic cancers; somatic mutation).
P04637	285	328	EEENLRKKGEPHHELPPGSTKRALPNNTSSSPQPKKKPLDGEYF	VARIANT	317	317	Q -> L (in a sporadic cancer; somatic mutation).
P04637	285	328	EEENLRKKGEPHHELPPGSTKRALPNNTSSSPQPKKKPLDGEYF	VARIANT	317	317	Q -> P (in a sporadic cancer; somatic mutation).
P04637	285	328	EEENLRKKGEPHHELPPGSTKRALPNNTSSSPQPKKKPLDGEYF	VARIANT	317	317	Q -> R (in sporadic cancers; somatic mutation).
P04637	285	328	EEENLRKKGEPHHELPPGSTKRALPNNTSSSPQPKKKPLDGEYF	VARIANT	318	318	P -> L (in sporadic cancers; somatic mutation).
P04637	285	328	EEENLRKKGEPHHELPPGSTKRALPNNTSSSPQPKKKPLDGEYF	VARIANT	319	319	K -> E (in sporadic cancers; somatic mutation).
P04637	285	328	EEENLRKKGEPHHELPPGSTKRALPNNTSSSPQPKKKPLDGEYF	VARIANT	319	319	K -> N (in a sporadic cancer; somatic mutation).
P04637	285	328	EEENLRKKGEPHHELPPGSTKRALPNNTSSSPQPKKKPLDGEYF	VARIANT	319	319	K -> R (in a sporadic cancer; somatic mutation).
P04637	285	328	EEENLRKKGEPHHELPPGSTKRALPNNTSSSPQPKKKPLDGEYF	VARIANT	320	320	K -> N (in sporadic cancers; somatic mutation).
P04637	285	328	EEENLRKKGEPHHELPPGSTKRALPNNTSSSPQPKKKPLDGEYF	VARIANT	321	321	K -> E (in kidney cancer; germline mutation).
P04637	285	328	EEENLRKKGEPHHELPPGSTKRALPNNTSSSPQPKKKPLDGEYF	VARIANT	321	321	K -> R (in a sporadic cancer; somatic mutation).
P04637	285	328	EEENLRKKGEPHHELPPGSTKRALPNNTSSSPQPKKKPLDGEYF	VARIANT	322	322	P -> L (in sporadic cancers; somatic mutation).
P04637	285	328	EEENLRKKGEPHHELPPGSTKRALPNNTSSSPQPKKKPLDGEYF	VARIANT	322	322	P -> R (in sporadic cancers; somatic mutation).
P04637	285	328	EEENLRKKGEPHHELPPGSTKRALPNNTSSSPQPKKKPLDGEYF	VARIANT	323	323	L -> G (in a sporadic cancer; somatic mutation).
P04637	285	328	EEENLRKKGEPHHELPPGSTKRALPNNTSSSPQPKKKPLDGEYF	VARIANT	323	323	L -> M (in a sporadic cancer; somatic mutation).
P04637	285	328	EEENLRKKGEPHHELPPGSTKRALPNNTSSSPQPKKKPLDGEYF	VARIANT	323	323	L -> P (in a sporadic cancer; somatic mutation).
P04637	285	328	EEENLRKKGEPHHELPPGSTKRALPNNTSSSPQPKKKPLDGEYF	VARIANT	323	323	L -> R (in a sporadic cancer; somatic mutation).
P04637	285	328	EEENLRKKGEPHHELPPGSTKRALPNNTSSSPQPKKKPLDGEYF	VARIANT	323	323	L -> V (in a sporadic cancer; somatic mutation).
P04637	285	328	EEENLRKKGEPHHELPPGSTKRALPNNTSSSPQPKKKPLDGEYF	VARIANT	324	324	D -> E (in sporadic cancers; somatic mutation).
P04637	285	328	EEENLRKKGEPHHELPPGSTKRALPNNTSSSPQPKKKPLDGEYF	VARIANT	324	324	D -> S (in a sporadic cancer; somatic mutation).
P04637	285	328	EEENLRKKGEPHHELPPGSTKRALPNNTSSSPQPKKKPLDGEYF	VARIANT	324	324	D -> Y (in a sporadic cancer; somatic mutation).
P04637	285	328	EEENLRKKGEPHHELPPGSTKRALPNNTSSSPQPKKKPLDGEYF	VARIANT	325	325	G -> A (in a sporadic cancer; somatic mutation).
P04637	285	328	EEENLRKKGEPHHELPPGSTKRALPNNTSSSPQPKKKPLDGEYF	VARIANT	325	325	G -> E (in sporadic cancers; somatic mutation).
P04637	285	328	EEENLRKKGEPHHELPPGSTKRALPNNTSSSPQPKKKPLDGEYF	VARIANT	325	325	G -> V (in LFS; germline mutation; dbSNP: rs28934271).
P04637	285	328	EEENLRKKGEPHHELPPGSTKRALPNNTSSSPQPKKKPLDGEYF	VARIANT	326	326	E -> G (in a sporadic cancer; somatic mutation).
P04637	285	328	EEENLRKKGEPHHELPPGSTKRALPNNTSSSPQPKKKPLDGEYF	VARIANT	327	327	Y -> H (in a sporadic cancer; somatic mutation).
P04637	285	328	EEENLRKKGEPHHELPPGSTKRALPNNTSSSPQPKKKPLDGEYF	VARIANT	327	327	Y -> S (in a sporadic cancer; somatic mutation).
P04637	285	328	EEENLRKKGEPHHELPPGSTKRALPNNTSSSPQPKKKPLDGEYF	VARIANT	328	328	F -> L (in a sporadic cancer; somatic mutation).
P04637	285	328	EEENLRKKGEPHHELPPGSTKRALPNNTSSSPQPKKKPLDGEYF	VARIANT	328	328	F -> S (in sporadic cancers; somatic mutation).
P04637	285	328	EEENLRKKGEPHHELPPGSTKRALPNNTSSSPQPKKKPLDGEYF	VARIANT	328	328	F -> V (in a sporadic cancer; somatic mutation).
P04637	351	393	KDAQAGKEPGGSRAHSSHLKSKKGQSTSRHKKLMFKTEGPDSD	VARIANT	352	352	D -> H (in a sporadic cancer; somatic mutation).
P04637	351	393	KDAQAGKEPGGSRAHSSHLKSKKGQSTSRHKKLMFKTEGPDSD	VARIANT	353	353	A -> T (in a sporadic cancer; somatic mutation).
P04637	351	393	KDAQAGKEPGGSRAHSSHLKSKKGQSTSRHKKLMFKTEGPDSD	VARIANT	354	354	Q -> E (in a sporadic cancer; somatic mutation).
P04637	351	393	KDAQAGKEPGGSRAHSSHLKSKKGQSTSRHKKLMFKTEGPDSD	VARIANT	354	354	Q -> K (in a sporadic cancer; somatic mutation).
P04637	351	393	KDAQAGKEPGGSRAHSSHLKSKKGQSTSRHKKLMFKTEGPDSD	VARIANT	354	354	Q -> R (in sporadic cancers; somatic mutation).
P04637	351	393	KDAQAGKEPGGSRAHSSHLKSKKGQSTSRHKKLMFKTEGPDSD	VARIANT	356	356	G -> A (in a sporadic cancer; somatic mutation).
P04637	351	393	KDAQAGKEPGGSRAHSSHLKSKKGQSTSRHKKLMFKTEGPDSD	VARIANT	356	356	G -> W (in a sporadic cancer; somatic mutation).
P04637	351	393	KDAQAGKEPGGSRAHSSHLKSKKGQSTSRHKKLMFKTEGPDSD	VARIANT	358	358	E -> D (in a sporadic cancer; somatic mutation).
P04637	351	393	KDAQAGKEPGGSRAHSSHLKSKKGQSTSRHKKLMFKTEGPDSD	VARIANT	358	358	E -> K (in a sporadic cancer; somatic mutation).
P04637	351	393	KDAQAGKEPGGSRAHSSHLKSKKGQSTSRHKKLMFKTEGPDSD	VARIANT	360	360	G -> A (in dbSNP:rs35993958).
P04637	351	393	KDAQAGKEPGGSRAHSSHLKSKKGQSTSRHKKLMFKTEGPDSD	VARIANT	360	360	G -> V (in a sporadic cancer; somatic mutation).
P04637	351	393	KDAQAGKEPGGSRAHSSHLKSKKGQSTSRHKKLMFKTEGPDSD	VARIANT	363	363	R -> K (in a sporadic cancer; somatic mutation).
P04637	351	393	KDAQAGKEPGGSRAHSSHLKSKKGQSTSRHKKLMFKTEGPDSD	VARIANT	364	364	A -> P (in a sporadic cancer; somatic mutation).
P04637	351	393	KDAQAGKEPGGSRAHSSHLKSKKGQSTSRHKKLMFKTEGPDSD	VARIANT	364	364	A -> T (in a sporadic cancer; somatic mutation).
P04637	351	393	KDAQAGKEPGGSRAHSSHLKSKKGQSTSRHKKLMFKTEGPDSD	VARIANT	364	364	A -> V (in a sporadic cancer; somatic mutation).
P04637	351	393	KDAQAGKEPGGSRAHSSHLKSKKGQSTSRHKKLMFKTEGPDSD	VARIANT	365	365	H -> R (in a sporadic cancer; somatic mutation).
P04637	351	393	KDAQAGKEPGGSRAHSSHLKSKKGQSTSRHKKLMFKTEGPDSD	VARIANT	365	365	H -> Y (in a familial cancer not matching LFS; germline mutation and in a sporadic cancer; somatic mutation).
P04637	351	393	KDAQAGKEPGGSRAHSSHLKSKKGQSTSRHKKLMFKTEGPDSD	VARIANT	366	366	S -> A (in a familial cancer not matching LFS; germline mutation and in sporadic cancers; somatic mutation).
P04637	351	393	KDAQAGKEPGGSRAHSSHLKSKKGQSTSRHKKLMFKTEGPDSD	VARIANT	370	370	K -> Q (in a sporadic cancer; somatic mutation).
P04637	351	393	KDAQAGKEPGGSRAHSSHLKSKKGQSTSRHKKLMFKTEGPDSD	VARIANT	376	376	S -> A (in a sporadic cancer; somatic mutation).
P04637	351	393	KDAQAGKEPGGSRAHSSHLKSKKGQSTSRHKKLMFKTEGPDSD	VARIANT	376	376	S -> T (in a sporadic cancer; somatic mutation).
P04637	351	393	KDAQAGKEPGGSRAHSSHLKSKKGQSTSRHKKLMFKTEGPDSD	VARIANT	379	379	R -> H (in sporadic cancers; somatic mutation).
P04637	351	393	KDAQAGKEPGGSRAHSSHLKSKKGQSTSRHKKLMFKTEGPDSD	VARIANT	385	385	F -> L (in a sporadic cancer; somatic mutation).
P04637	351	393	KDAQAGKEPGGSRAHSSHLKSKKGQSTSRHKKLMFKTEGPDSD	VARIANT	389	389	G -> W (in a sporadic cancer; somatic mutation).
P04637	351	393	KDAQAGKEPGGSRAHSSHLKSKKGQSTSRHKKLMFKTEGPDSD	VARIANT	392	392	S -> L (in a sporadic cancer; somatic mutation).
P04637	37	93	SQAMDDLMLSPDDIEQWFTEDPGPDEAPRMPEAAPPVAPAPAAPTPAAPAPAPSWPL	VARIANT	37	37	S -> P (in a sporadic cancer; somatic mutation).
P04637	37	93	SQAMDDLMLSPDDIEQWFTEDPGPDEAPRMPEAAPPVAPAPAAPTPAAPAPAPSWPL	VARIANT	37	37	S -> T (in a sporadic cancer; somatic mutation).
P04637	37	93	SQAMDDLMLSPDDIEQWFTEDPGPDEAPRMPEAAPPVAPAPAAPTPAAPAPAPSWPL	VARIANT	39	39	A -> P (in a sporadic cancer; somatic mutation).
P04637	37	93	SQAMDDLMLSPDDIEQWFTEDPGPDEAPRMPEAAPPVAPAPAAPTPAAPAPAPSWPL	VARIANT	39	39	A -> V (in a sporadic cancer; somatic mutation).
P04637	37	93	SQAMDDLMLSPDDIEQWFTEDPGPDEAPRMPEAAPPVAPAPAAPTPAAPAPAPSWPL	VARIANT	42	42	D -> Y (in a sporadic cancer; somatic mutation).
P04637	37	93	SQAMDDLMLSPDDIEQWFTEDPGPDEAPRMPEAAPPVAPAPAAPTPAAPAPAPSWPL	VARIANT	43	43	L -> S (in a sporadic cancer; somatic mutation).
P04637	37	93	SQAMDDLMLSPDDIEQWFTEDPGPDEAPRMPEAAPPVAPAPAAPTPAAPAPAPSWPL	VARIANT	44	44	M -> I (in a sporadic cancer; somatic mutation).
P04637	37	93	SQAMDDLMLSPDDIEQWFTEDPGPDEAPRMPEAAPPVAPAPAAPTPAAPAPAPSWPL	VARIANT	44	44	M -> T (in a sporadic cancer; somatic mutation).
P04637	37	93	SQAMDDLMLSPDDIEQWFTEDPGPDEAPRMPEAAPPVAPAPAAPTPAAPAPAPSWPL	VARIANT	44	44	M -> V (in a sporadic cancer; somatic mutation).
P04637	37	93	SQAMDDLMLSPDDIEQWFTEDPGPDEAPRMPEAAPPVAPAPAAPTPAAPAPAPSWPL	VARIANT	45	45	L -> M (in a sporadic cancer; somatic mutation).
P04637	37	93	SQAMDDLMLSPDDIEQWFTEDPGPDEAPRMPEAAPPVAPAPAAPTPAAPAPAPSWPL	VARIANT	46	46	S -> F (in sporadic cancers; somatic mutation).
P04637	37	93	SQAMDDLMLSPDDIEQWFTEDPGPDEAPRMPEAAPPVAPAPAAPTPAAPAPAPSWPL	VARIANT	46	46	S -> P (in sporadic cancers; somatic mutation).
P04637	37	93	SQAMDDLMLSPDDIEQWFTEDPGPDEAPRMPEAAPPVAPAPAAPTPAAPAPAPSWPL	VARIANT	47	47	P -> L (in sporadic cancers; somatic mutation).
P04637	37	93	SQAMDDLMLSPDDIEQWFTEDPGPDEAPRMPEAAPPVAPAPAAPTPAAPAPAPSWPL	VARIANT	47	47	P -> S (in dbSNP:rs1800371).
P04637	37	93	SQAMDDLMLSPDDIEQWFTEDPGPDEAPRMPEAAPPVAPAPAAPTPAAPAPAPSWPL	VARIANT	48	48	D -> G (in a sporadic cancer; somatic mutation).
P04637	37	93	SQAMDDLMLSPDDIEQWFTEDPGPDEAPRMPEAAPPVAPAPAAPTPAAPAPAPSWPL	VARIANT	49	49	D -> H (in sporadic cancers; somatic mutation).
P04637	37	93	SQAMDDLMLSPDDIEQWFTEDPGPDEAPRMPEAAPPVAPAPAAPTPAAPAPAPSWPL	VARIANT	49	49	D -> N (in a sporadic cancer; somatic mutation).
P04637	37	93	SQAMDDLMLSPDDIEQWFTEDPGPDEAPRMPEAAPPVAPAPAAPTPAAPAPAPSWPL	VARIANT	49	49	D -> Y (in sporadic cancers; somatic mutation).
P04637	37	93	SQAMDDLMLSPDDIEQWFTEDPGPDEAPRMPEAAPPVAPAPAAPTPAAPAPAPSWPL	VARIANT	52	52	Q -> H (in a sporadic cancer; somatic mutation).
P04637	37	93	SQAMDDLMLSPDDIEQWFTEDPGPDEAPRMPEAAPPVAPAPAAPTPAAPAPAPSWPL	VARIANT	53	53	W -> C (in sporadic cancers; somatic mutation).
P04637	37	93	SQAMDDLMLSPDDIEQWFTEDPGPDEAPRMPEAAPPVAPAPAAPTPAAPAPAPSWPL	VARIANT	53	53	W -> G (in a sporadic cancer; somatic mutation).
P04637	37	93	SQAMDDLMLSPDDIEQWFTEDPGPDEAPRMPEAAPPVAPAPAAPTPAAPAPAPSWPL	VARIANT	54	54	F -> L (in a sporadic cancer; somatic mutation).
P04637	37	93	SQAMDDLMLSPDDIEQWFTEDPGPDEAPRMPEAAPPVAPAPAAPTPAAPAPAPSWPL	VARIANT	54	54	F -> Y (in a sporadic cancer; somatic mutation).
P04637	37	93	SQAMDDLMLSPDDIEQWFTEDPGPDEAPRMPEAAPPVAPAPAAPTPAAPAPAPSWPL	VARIANT	56	56	E -> K (in sporadic cancers; somatic mutation).
P04637	37	93	SQAMDDLMLSPDDIEQWFTEDPGPDEAPRMPEAAPPVAPAPAAPTPAAPAPAPSWPL	VARIANT	56	56	E -> V (in a sporadic cancer; somatic mutation).
P04637	37	93	SQAMDDLMLSPDDIEQWFTEDPGPDEAPRMPEAAPPVAPAPAAPTPAAPAPAPSWPL	VARIANT	58	58	P -> Q (in a sporadic cancer; somatic mutation).
P04637	37	93	SQAMDDLMLSPDDIEQWFTEDPGPDEAPRMPEAAPPVAPAPAAPTPAAPAPAPSWPL	VARIANT	58	58	P -> T (in a sporadic cancer; somatic mutation).
P04637	37	93	SQAMDDLMLSPDDIEQWFTEDPGPDEAPRMPEAAPPVAPAPAAPTPAAPAPAPSWPL	VARIANT	59	59	G -> C (in sporadic cancers; somatic mutation).
P04637	37	93	SQAMDDLMLSPDDIEQWFTEDPGPDEAPRMPEAAPPVAPAPAAPTPAAPAPAPSWPL	VARIANT	59	59	G -> D (in sporadic cancers; somatic mutation).
P04637	37	93	SQAMDDLMLSPDDIEQWFTEDPGPDEAPRMPEAAPPVAPAPAAPTPAAPAPAPSWPL	VARIANT	59	59	G -> N (in a sporadic cancer; somatic mutation).
P04637	37	93	SQAMDDLMLSPDDIEQWFTEDPGPDEAPRMPEAAPPVAPAPAAPTPAAPAPAPSWPL	VARIANT	60	60	P -> L (in sporadic cancers; somatic mutation).
P04637	37	93	SQAMDDLMLSPDDIEQWFTEDPGPDEAPRMPEAAPPVAPAPAAPTPAAPAPAPSWPL	VARIANT	60	60	P -> Q (in a sporadic cancer; somatic mutation).
P04637	37	93	SQAMDDLMLSPDDIEQWFTEDPGPDEAPRMPEAAPPVAPAPAAPTPAAPAPAPSWPL	VARIANT	60	60	P -> S (in a sporadic cancer; somatic mutation).
P04637	37	93	SQAMDDLMLSPDDIEQWFTEDPGPDEAPRMPEAAPPVAPAPAAPTPAAPAPAPSWPL	VARIANT	61	61	D -> G (in sporadic cancers; somatic mutation).
P04637	37	93	SQAMDDLMLSPDDIEQWFTEDPGPDEAPRMPEAAPPVAPAPAAPTPAAPAPAPSWPL	VARIANT	61	61	D -> N (in sporadic cancers; somatic mutation).
P04637	37	93	SQAMDDLMLSPDDIEQWFTEDPGPDEAPRMPEAAPPVAPAPAAPTPAAPAPAPSWPL	VARIANT	62	62	E -> D (in a sporadic cancer; somatic mutation).
P04637	37	93	SQAMDDLMLSPDDIEQWFTEDPGPDEAPRMPEAAPPVAPAPAAPTPAAPAPAPSWPL	VARIANT	63	63	A -> T (in a sporadic cancer; somatic mutation).
P04637	37	93	SQAMDDLMLSPDDIEQWFTEDPGPDEAPRMPEAAPPVAPAPAAPTPAAPAPAPSWPL	VARIANT	63	63	A -> V (in a sporadic cancer; somatic mutation).
P04637	37	93	SQAMDDLMLSPDDIEQWFTEDPGPDEAPRMPEAAPPVAPAPAAPTPAAPAPAPSWPL	VARIANT	65	65	R -> T (in a sporadic cancer; somatic mutation).
P04637	37	93	SQAMDDLMLSPDDIEQWFTEDPGPDEAPRMPEAAPPVAPAPAAPTPAAPAPAPSWPL	VARIANT	66	66	M -> I (in a sporadic cancer; somatic mutation).
P04637	37	93	SQAMDDLMLSPDDIEQWFTEDPGPDEAPRMPEAAPPVAPAPAAPTPAAPAPAPSWPL	VARIANT	66	66	M -> R (in a sporadic cancer; somatic mutation).
P04637	37	93	SQAMDDLMLSPDDIEQWFTEDPGPDEAPRMPEAAPPVAPAPAAPTPAAPAPAPSWPL	VARIANT	67	67	P -> L (in sporadic cancers; somatic mutation).
P04637	37	93	SQAMDDLMLSPDDIEQWFTEDPGPDEAPRMPEAAPPVAPAPAAPTPAAPAPAPSWPL	VARIANT	67	67	P -> R (in a sporadic cancer; somatic mutation).
P04637	37	93	SQAMDDLMLSPDDIEQWFTEDPGPDEAPRMPEAAPPVAPAPAAPTPAAPAPAPSWPL	VARIANT	67	67	P -> S (in sporadic cancers; somatic mutation).
P04637	37	93	SQAMDDLMLSPDDIEQWFTEDPGPDEAPRMPEAAPPVAPAPAAPTPAAPAPAPSWPL	VARIANT	68	68	E -> G (in sporadic cancers; somatic mutation).
P04637	37	93	SQAMDDLMLSPDDIEQWFTEDPGPDEAPRMPEAAPPVAPAPAAPTPAAPAPAPSWPL	VARIANT	68	68	E -> Q (in a sporadic cancer; somatic mutation).
P04637	37	93	SQAMDDLMLSPDDIEQWFTEDPGPDEAPRMPEAAPPVAPAPAAPTPAAPAPAPSWPL	VARIANT	69	69	A -> D (in a sporadic cancer; somatic mutation).
P04637	37	93	SQAMDDLMLSPDDIEQWFTEDPGPDEAPRMPEAAPPVAPAPAAPTPAAPAPAPSWPL	VARIANT	69	69	A -> G (in sporadic cancers; somatic mutation).
P04637	37	93	SQAMDDLMLSPDDIEQWFTEDPGPDEAPRMPEAAPPVAPAPAAPTPAAPAPAPSWPL	VARIANT	69	69	A -> T (in a sporadic cancer; somatic mutation).
P04637	37	93	SQAMDDLMLSPDDIEQWFTEDPGPDEAPRMPEAAPPVAPAPAAPTPAAPAPAPSWPL	VARIANT	69	69	A -> V (in a sporadic cancer; somatic mutation).
P04637	37	93	SQAMDDLMLSPDDIEQWFTEDPGPDEAPRMPEAAPPVAPAPAAPTPAAPAPAPSWPL	VARIANT	70	70	A -> T (in a sporadic cancer; somatic mutation).
P04637	37	93	SQAMDDLMLSPDDIEQWFTEDPGPDEAPRMPEAAPPVAPAPAAPTPAAPAPAPSWPL	VARIANT	71	71	P -> T (in a sporadic cancer; somatic mutation).
P04637	37	93	SQAMDDLMLSPDDIEQWFTEDPGPDEAPRMPEAAPPVAPAPAAPTPAAPAPAPSWPL	VARIANT	72	72	P -> C (in sporadic cancers; somatic mutation).
P04637	37	93	SQAMDDLMLSPDDIEQWFTEDPGPDEAPRMPEAAPPVAPAPAAPTPAAPAPAPSWPL	VARIANT	72	72	P -> G (in sporadic cancers; somatic mutation).
P04637	37	93	SQAMDDLMLSPDDIEQWFTEDPGPDEAPRMPEAAPPVAPAPAAPTPAAPAPAPSWPL	VARIANT	72	72	P -> H (in sporadic cancers; somatic mutation).
P04637	37	93	SQAMDDLMLSPDDIEQWFTEDPGPDEAPRMPEAAPPVAPAPAAPTPAAPAPAPSWPL	VARIANT	72	72	P -> L (in a sporadic cancer; somatic mutation).
P04637	37	93	SQAMDDLMLSPDDIEQWFTEDPGPDEAPRMPEAAPPVAPAPAAPTPAAPAPAPSWPL	VARIANT	72	72	P -> R (in dbSNP:rs1042522).
P04637	37	93	SQAMDDLMLSPDDIEQWFTEDPGPDEAPRMPEAAPPVAPAPAAPTPAAPAPAPSWPL	VARIANT	73	73	V -> E (in a sporadic cancer; somatic mutation).
P04637	37	93	SQAMDDLMLSPDDIEQWFTEDPGPDEAPRMPEAAPPVAPAPAAPTPAAPAPAPSWPL	VARIANT	73	73	V -> L (in sporadic cancers; somatic mutation).
P04637	37	93	SQAMDDLMLSPDDIEQWFTEDPGPDEAPRMPEAAPPVAPAPAAPTPAAPAPAPSWPL	VARIANT	73	73	V -> M (in sporadic cancers; somatic mutation).
P04637	37	93	SQAMDDLMLSPDDIEQWFTEDPGPDEAPRMPEAAPPVAPAPAAPTPAAPAPAPSWPL	VARIANT	74	74	A -> T (in a sporadic cancer; somatic mutation).
P04637	37	93	SQAMDDLMLSPDDIEQWFTEDPGPDEAPRMPEAAPPVAPAPAAPTPAAPAPAPSWPL	VARIANT	75	75	P -> L (in sporadic cancers; somatic mutation).
P04637	37	93	SQAMDDLMLSPDDIEQWFTEDPGPDEAPRMPEAAPPVAPAPAAPTPAAPAPAPSWPL	VARIANT	75	75	P -> R (in sporadic cancers; somatic mutation).
P04637	37	93	SQAMDDLMLSPDDIEQWFTEDPGPDEAPRMPEAAPPVAPAPAAPTPAAPAPAPSWPL	VARIANT	75	75	P -> S (in a sporadic cancer; somatic mutation).
P04637	37	93	SQAMDDLMLSPDDIEQWFTEDPGPDEAPRMPEAAPPVAPAPAAPTPAAPAPAPSWPL	VARIANT	76	76	A -> G (in a sporadic cancer; somatic mutation).
P04637	37	93	SQAMDDLMLSPDDIEQWFTEDPGPDEAPRMPEAAPPVAPAPAAPTPAAPAPAPSWPL	VARIANT	76	76	A -> T (in a sporadic cancer; somatic mutation).
P04637	37	93	SQAMDDLMLSPDDIEQWFTEDPGPDEAPRMPEAAPPVAPAPAAPTPAAPAPAPSWPL	VARIANT	77	77	P -> A (in sporadic cancers; somatic mutation).
P04637	37	93	SQAMDDLMLSPDDIEQWFTEDPGPDEAPRMPEAAPPVAPAPAAPTPAAPAPAPSWPL	VARIANT	78	78	A -> V (in sporadic cancers; somatic mutation).
P04637	37	93	SQAMDDLMLSPDDIEQWFTEDPGPDEAPRMPEAAPPVAPAPAAPTPAAPAPAPSWPL	VARIANT	79	79	A -> G (in a sporadic cancer; somatic mutation).
P04637	37	93	SQAMDDLMLSPDDIEQWFTEDPGPDEAPRMPEAAPPVAPAPAAPTPAAPAPAPSWPL	VARIANT	79	79	A -> T (in a sporadic cancer; somatic mutation).
P04637	37	93	SQAMDDLMLSPDDIEQWFTEDPGPDEAPRMPEAAPPVAPAPAAPTPAAPAPAPSWPL	VARIANT	79	79	A -> V (in sporadic cancers; somatic mutation).
P04637	37	93	SQAMDDLMLSPDDIEQWFTEDPGPDEAPRMPEAAPPVAPAPAAPTPAAPAPAPSWPL	VARIANT	80	80	P -> L (in a sporadic cancer; somatic mutation).
P04637	37	93	SQAMDDLMLSPDDIEQWFTEDPGPDEAPRMPEAAPPVAPAPAAPTPAAPAPAPSWPL	VARIANT	80	80	P -> S (in a sporadic cancer; somatic mutation).
P04637	37	93	SQAMDDLMLSPDDIEQWFTEDPGPDEAPRMPEAAPPVAPAPAAPTPAAPAPAPSWPL	VARIANT	81	81	T -> I (in sporadic cancers; somatic mutation).
P04637	37	93	SQAMDDLMLSPDDIEQWFTEDPGPDEAPRMPEAAPPVAPAPAAPTPAAPAPAPSWPL	VARIANT	82	82	P -> L (in LFS; germline mutation and in sporadic cancers; somatic mutation).
P04637	37	93	SQAMDDLMLSPDDIEQWFTEDPGPDEAPRMPEAAPPVAPAPAAPTPAAPAPAPSWPL	VARIANT	82	82	P -> S (in sporadic cancers; somatic mutation).
P04637	37	93	SQAMDDLMLSPDDIEQWFTEDPGPDEAPRMPEAAPPVAPAPAAPTPAAPAPAPSWPL	VARIANT	83	83	A -> E (in a sporadic cancer; somatic mutation).
P04637	37	93	SQAMDDLMLSPDDIEQWFTEDPGPDEAPRMPEAAPPVAPAPAAPTPAAPAPAPSWPL	VARIANT	83	83	A -> V (in sporadic cancers; somatic mutation).
P04637	37	93	SQAMDDLMLSPDDIEQWFTEDPGPDEAPRMPEAAPPVAPAPAAPTPAAPAPAPSWPL	VARIANT	84	84	A -> G (in sporadic cancers; somatic mutation).
P04637	37	93	SQAMDDLMLSPDDIEQWFTEDPGPDEAPRMPEAAPPVAPAPAAPTPAAPAPAPSWPL	VARIANT	84	84	A -> V (in sporadic cancers; somatic mutation).
P04637	37	93	SQAMDDLMLSPDDIEQWFTEDPGPDEAPRMPEAAPPVAPAPAAPTPAAPAPAPSWPL	VARIANT	85	85	P -> L (in sporadic cancers; somatic mutation).
P04637	37	93	SQAMDDLMLSPDDIEQWFTEDPGPDEAPRMPEAAPPVAPAPAAPTPAAPAPAPSWPL	VARIANT	85	85	P -> S (in sporadic cancers; somatic mutation).
P04637	37	93	SQAMDDLMLSPDDIEQWFTEDPGPDEAPRMPEAAPPVAPAPAAPTPAAPAPAPSWPL	VARIANT	86	86	A -> V (in a sporadic cancer; somatic mutation).
P04637	37	93	SQAMDDLMLSPDDIEQWFTEDPGPDEAPRMPEAAPPVAPAPAAPTPAAPAPAPSWPL	VARIANT	87	87	P -> Q (in sporadic cancers; somatic mutation).
P04637	37	93	SQAMDDLMLSPDDIEQWFTEDPGPDEAPRMPEAAPPVAPAPAAPTPAAPAPAPSWPL	VARIANT	88	88	A -> T (in a sporadic cancer; somatic mutation).
P04637	37	93	SQAMDDLMLSPDDIEQWFTEDPGPDEAPRMPEAAPPVAPAPAAPTPAAPAPAPSWPL	VARIANT	88	88	A -> V (in sporadic cancers; somatic mutation).
P04637	37	93	SQAMDDLMLSPDDIEQWFTEDPGPDEAPRMPEAAPPVAPAPAAPTPAAPAPAPSWPL	VARIANT	89	89	P -> L (in sporadic cancers; somatic mutation).
P04637	37	93	SQAMDDLMLSPDDIEQWFTEDPGPDEAPRMPEAAPPVAPAPAAPTPAAPAPAPSWPL	VARIANT	89	89	P -> S (in sporadic cancers; somatic mutation).
P04637	37	93	SQAMDDLMLSPDDIEQWFTEDPGPDEAPRMPEAAPPVAPAPAAPTPAAPAPAPSWPL	VARIANT	90	90	S -> F (in sporadic cancers; somatic mutation).
P04637	37	93	SQAMDDLMLSPDDIEQWFTEDPGPDEAPRMPEAAPPVAPAPAAPTPAAPAPAPSWPL	VARIANT	90	90	S -> Y (in a sporadic cancer; somatic mutation).
P04637	37	93	SQAMDDLMLSPDDIEQWFTEDPGPDEAPRMPEAAPPVAPAPAAPTPAAPAPAPSWPL	VARIANT	91	91	W -> C (in a sporadic cancer; somatic mutation).
P04637	37	93	SQAMDDLMLSPDDIEQWFTEDPGPDEAPRMPEAAPPVAPAPAAPTPAAPAPAPSWPL	VARIANT	92	92	P -> A (in a sporadic cancer; somatic mutation).
P04637	37	93	SQAMDDLMLSPDDIEQWFTEDPGPDEAPRMPEAAPPVAPAPAAPTPAAPAPAPSWPL	VARIANT	92	92	P -> L (in a sporadic cancer; somatic mutation).
P04637	37	93	SQAMDDLMLSPDDIEQWFTEDPGPDEAPRMPEAAPPVAPAPAAPTPAAPAPAPSWPL	VARIANT	92	92	P -> S (in a sporadic cancer; somatic mutation).
P04637	37	93	SQAMDDLMLSPDDIEQWFTEDPGPDEAPRMPEAAPPVAPAPAAPTPAAPAPAPSWPL	VARIANT	93	93	L -> M (in a sporadic cancer; somatic mutation).
P04637	37	93	SQAMDDLMLSPDDIEQWFTEDPGPDEAPRMPEAAPPVAPAPAAPTPAAPAPAPSWPL	VARIANT	93	93	L -> P (in a sporadic cancer; somatic mutation).
P38936	79	164	PTGPRRGRDELGGGRRPGTSPALLQGTAEEDHVDLSLSCTLVPRSGEQAEGSPGGPGDSQGRKRRQTSMTDFYHSKRRLIFSKRKP	VARIANT	149	149	D -> G (in dbSNP:rs1801724).
P46527	87	198	FYYRPPRPPKGACKVPAQESQDVSGSRPAAPLIGAPANSEDTHLVDPKTDPSDSQTGLAEQCAGIRKRPATDDSSTQNKRANRTEENVSDGSPNAGSVEQTPKKPGLRRRQT	VARIANT	109	109	V -> G (in dbSNP:rs2066827).
P10071	620	731	DPSSLRKHVKTVHGPEAHVTKKQRGDIHPRPPPPRDSGSHSQSRSPGRPTQGALGEQQDLSNTTSKREECLQVKTVKAEKPMTSQPSPGGQSSCSSQQSPISNYSNSGLELP	VARIANT	625	625	R -> W (in GCPS).
P10071	620	731	DPSSLRKHVKTVHGPEAHVTKKQRGDIHPRPPPPRDSGSHSQSRSPGRPTQGALGEQQDLSNTTSKREECLQVKTVKAEKPMTSQPSPGGQSSCSSQQSPISNYSNSGLELP	VARIANT	707	707	P -> S (in GCPS).
P10071	620	731	DPSSLRKHVKTVHGPEAHVTKKQRGDIHPRPPPPRDSGSHSQSRSPGRPTQGALGEQQDLSNTTSKREECLQVKTVKAEKPMTSQPSPGGQSSCSSQQSPISNYSNSGLELP	VARIANT	727	727	G -> R (in PAPA1 and PAPB;
P23760	366	416	YTDSFVPPSGPSNPMNPTIGNGLSPQVMGLLTNHGGVPHQPQTDYALSPLT	VARIANT	391	391	Q -> H (in WS1).
Q9UMX1	277	351	DLSRPPEDDEDSRSICIGTQPRRLSGKDTEQIRETLRRGLEINSKPVLPPINPQRQNGLAHDRAPSRKDSLESDS	VARIANT	340	340	A -> S (in dbSNP:rs34135067).
Q07820	108	181	LEEMEAPAADAIMSPEEELDGYEPEPLGKRPAVLPLLELVGESGNNTSTDGSLPSTPPPAEEEEDELYRQSLEI	VARIANT	173	173	E -> D (in dbSNP:rs2737820).
P27695	1	59	MPKRGKKGAVAEDGDELRTEPEAKKSKTAAKKNDKEAAGEGPALYEDPPDQKTSPSGKP	VARIANT	51	51	Q -> H (in dbSNP:rs1048945).
Q00653	846	900	LLRGPETRDKLPSTAEVKEDSAYGSQSVEQEAEKLGPPPEPPGGLCHGHPQPQVH	VARIANT	618	900	Missing (in truncated form EB308).
Q00653	846	900	LLRGPETRDKLPSTAEVKEDSAYGSQSVEQEAEKLGPPPEPPGGLCHGHPQPQVH	VARIANT	670	900	Missing (in truncated form p80HT).
Q00653	846	900	LLRGPETRDKLPSTAEVKEDSAYGSQSVEQEAEKLGPPPEPPGGLCHGHPQPQVH	VARIANT	703	900	Missing (in truncated form LB40).

## Sheet: tertiary_degron_uniprotIDs
Proteins		Splicing	Variants	Mutagen
P46527			P46527	P46527
O15105		O15105
P06401		P06401		P06401
O14640
Q00653		Q00653	Q00653	Q00653
O14543
O88324
P04035
P35222		P35222	P35222	P35222
Q15717
Q62227
Q86WV6				Q86WV6
Q3U182
Q07820			Q07820	Q07820
Q9Y2I6
Q9Y2N7		Q9Y2N7	Q9Y2N7	Q9Y2N7
O15503
O35280				O35280
P08775				P08775
P10071			P10071
P21673
P25963			P25963	P25963
P27695			P27695	P27695
P30307				P30307
P38936			P38936	P38936
P39429
P46937		P46937		P46937
P49585				P49585
P63000
Q00987		Q00987		Q00987
Q16665				Q16665
Q7Z434		Q7Z434		Q7Z434
Q9UMX1			Q9UMX1
Q9Y5U4
Q99814
Q9NXR8		Q9NXR8
P20248
O00141
P23760		P23760	P23760
P55273
P04637		P04637	P04637	P04637
Q93009
